# Supplementary material for: Development and evaluation of a deep learning-assisted diagnostic support system for radiographer preliminary clinical evaluation of intracranial hemorrhage
Source: PeerJ. 2026 Jun 17;14:e21414. doi: 10.7717/peerj.21414 (PMC13282943; doi:10.7717/peerj.21414)
Supplement: Supplemental Information 1 — Differences between the Python code used in this study and that used in the previous study. [file peerj-14-21414-s001.zip]

Archive with 6 entries (3 files):
- 20251114_PeerJ_Supplemental_File_original/
- 20251114_PeerJ_Supplemental_File_original/dataloader/
- 20251114_PeerJ_Supplemental_File_original/dataloader/test_dataset_npy_2.py
- 20251114_PeerJ_Supplemental_File_original/preprocess/
- 20251114_PeerJ_Supplemental_File_original/preprocess/convert_dicom.py
- 20251114_PeerJ_Supplemental_File_original/preprocess/remove_background.py
