# Supplementary material for: Development and evaluation of a deep learning-assisted diagnostic support system for radiographer preliminary clinical evaluation of intracranial hemorrhage
Source: PeerJ. 2026 Jun 17;14:e21414. doi: 10.7717/peerj.21414 (PMC13282943; doi:10.7717/peerj.21414)
Supplement: Supplemental Information 1 — Differences between the Python code used in this study and that used in the previous study. [file peerj-14-21414-s001.zip › 20251114_PeerJ_Supplemental_File_original/dataloader/test_dataset_npy_2.py]

import torch.utils.data as data
import torch
import albumentations
import cv2
import numpy as np
import random
import os
import pandas as pd
from pathlib import Path


def generate_transforms(image_size, spatially_adjacent_3_slices=False):
    if spatially_adjacent_3_slices:
        test_transform = albumentations.Compose([
            albumentations.Resize(image_size, image_size, interpolation=cv2.INTER_CUBIC, p=1.0),
            #  Spatially adjacent 3 slices with one window.
            albumentations.Normalize(mean=(0.456, 0.456, 0.456), std=(0.224, 0.224, 0.224), max_pixel_value=255.0, p=1.0)
        ])
    else:
        test_transform = albumentations.Compose([
            albumentations.Resize(image_size, image_size, interpolation=cv2.INTER_CUBIC, p=1.0),
            #  Sclices with 3 windows.
            albumentations.Normalize(mean=(0.485, 0.456, 0.406), std=(0.229, 0.224, 0.225), max_pixel_value=255.0, normalization='standard', p=1.0),
        ])
    return test_transform


def get_label(study_train_df, filename, filename_up, filename_down, label_slice='center'):
    if label_slice == 'max':
        label_center = study_train_df[study_train_df['filename'] == filename].loc[:, 'any': 'subdural'].values
        label_up = study_train_df[study_train_df['filename'] == filename_up].loc[:, 'any': 'subdural'].values
        label_down = study_train_df[study_train_df['filename'] == filename_down].loc[:, 'any': 'subdural'].values
        label = torch.FloatTensor(np.max([label_up, label_center, label_down], axis=0))
    else:
        label = torch.FloatTensor(study_train_df[study_train_df['filename'] == filename].loc[:, 'any': 'subdural'].values)
    return label


class RSNA_Dataset_test_by_study_context(data.Dataset):
    def __init__(self,
                 df=None,
                 name_list=None,
                 transform=None,
                 test_data_dir_path=None,
                 apply_single_sclice_with_3_windows=False,
                 apply_official_test_time_augmentation=False,
                 apply_stack_channels_vertically=False,
                 test_data_type=None):
        self.df = df
        self.name_list = name_list
        self.transform = transform
        self.test_data_dir_path = test_data_dir_path
        self.apply_single_sclice_with_3_windows = apply_single_sclice_with_3_windows
        self.apply_official_test_time_augmentation = apply_official_test_time_augmentation
        self.apply_stack_channels_vertically = apply_stack_channels_vertically
        self.to_tensor = albumentations.pytorch.ToTensorV2()
        self.test_data_type = test_data_type

    def __len__(self):
        return len(self.name_list)

    def _read_npy(self, img_id):
        img_id = f"{img_id}.npy"
        img_path = os.path.join(self.test_data_dir_path, img_id)
        img = np.load(img_path)
        return img

    def __getitem__(self, idx):
        filename = self.name_list[idx]
        filename_train_df = self.df[self.df['filename'] == filename]
        if self.test_data_type == "jmid":
            study_name = filename_train_df['slice_id'].values[0].split('_')[0]
        elif self.test_data_type == "rsna_stage1":
            study_name = filename_train_df['study_instance_uid'].values[0]
        study_index = int(filename_train_df['slice_id'].values[0].split('_')[-1])
        study_instance_uid = filename_train_df['study_instance_uid'].values[0]
        study_train_df = self.df[self.df['study_instance_uid'] == study_instance_uid]
        file_path = Path(filename_train_df['dicom_path'].values[0])
        series_path = file_path.parent

        if self.apply_single_sclice_with_3_windows:
            # Single sclice with 3 windows.
            image_combined = self._read_npy(filename)
            label = get_label(study_train_df, filename, filename, filename, label_slice='center')
        else:
            # Get adjacent slices
            filename_up = filename if study_index == (study_train_df.shape[0] - 1) else \
                study_train_df[study_train_df['slice_id'] == f"{study_name}_{study_index+1}"]['filename'].values[0]
            filename_down = filename if study_index == 0 else \
                study_train_df[study_train_df['slice_id'] == f"{study_name}_{study_index-1}"]['filename'].values[0]

            image = self._read_npy(filename)
            image_up = self._read_npy(filename_up)
            image_down = self._read_npy(filename_down)

            # Create Spatially adjacent 3 slices
            image_combined = np.stack([image_up, image, image_down], axis=-1) if len(image.shape) == 2 else \
                np.concatenate([image_up, image, image_down], axis=-1)

            label = get_label(study_train_df, filename, filename_up, filename_down, label_slice='center')

        if self.apply_official_test_time_augmentation:
            image_combined = official_test_time_augmentation(image_cat=image_combined)
        else:
            image_combined = remove_margin_space(image_combined)

        if self.transform is not None:
            augmented = self.transform(image=image_combined)
            image_combined = augmented['image']

        if self.apply_stack_channels_vertically:
            image_combined = stack_channels_vertically(image_combined)

        image_combined = self.to_tensor(image=image_combined)['image']

        return image_combined, label, filename, study_instance_uid, str(file_path), str(series_path)

# ===================================================official_test_time_augmentation=============================================================


def randomHorizontalFlip(image, u=0.5):
    if np.random.random() < u:
        image = cv2.flip(image, 1)
    return image


def random_cropping(image, ratio=0.8, is_random=True):
    height, width, _ = image.shape
    target_h = int(height*ratio)
    target_w = int(width*ratio)

    if is_random:
        start_x = random.randint(0, width - target_w)
        start_y = random.randint(0, height - target_h)
    else:
        start_x = (width - target_w) // 2
        start_y = (height - target_h) // 2

    zeros = image[start_y:start_y+target_h, start_x:start_x+target_w, :]
    zeros = cv2.resize(zeros, (width, height))
    return zeros


def official_test_time_augmentation(image_cat):
    image_cat = randomHorizontalFlip(image_cat, u=0.5)
    height, width, _ = image_cat.shape
    ratio = random.uniform(0.6, 0.99)
    image_cat = random_cropping(image_cat, ratio=ratio, is_random=True)
    return image_cat
# ===================================================crop=============================================================


def remove_margin_space(image: np.ndarray) -> np.ndarray:
    if image.ndim > 2:
        two_ch = np.max(image, axis=-1)
        _, _, ch = image.shape

    elif image.ndim == 2:
        two_ch = image

    height, width = two_ch.shape[:2]

    # Detect the brain ROI and measure its start point, width, and length.
    x, y, target_w, target_h = cv2.boundingRect(two_ch)
    target_size = max(target_w, target_h)   # Set x and y to the same vale.

    # Set the top-left coordinates for the ROI excluding any margin
    start_x = (target_size - target_w) // 2
    start_y = (target_size - target_h) // 2

    if target_h != 0 and target_w != 0:
        zeros = np.zeros((target_size, target_size), dtype=np.uint8)

        if image.ndim > 2:
            roi = image[y:y+target_h, x:x+target_w, :]
            zeros = np.concatenate([zeros[:, :, np.newaxis]]*ch, axis=2)
            zeros[start_y:start_y+target_h, start_x:start_x+target_w, :] = roi

        elif image.ndim == 2:
            roi = image[y:y+target_h, x:x+target_w]
            zeros[start_y:start_y+target_h, start_x:start_x+target_w] = roi

    # If case is not detected, generate zeros.
    elif x == y == target_w == target_h == 0:
        zeros = np.zeros((height, width), dtype=np.uint8)
        if image.ndim > 2:
            zeros = np.concatenate([zeros[:, :, np.newaxis]]*ch, axis=2)

    # check ROI
    # zeros = copy.deepcopy(image)
    # zeros = cv2.rectangle(zeros, pt1=(start_x, start_y), pt2=(start_x+target_size, start_y+target_size), color=(255, 0, 0), thickness=2)
    # return zeros

    zeros = cv2.resize(zeros, (width, height))
    return zeros


def stack_channels_vertically(npy_volume: np.ndarray) -> np.ndarray:
    if npy_volume.ndim != 3 or npy_volume.shape[2] not in (3, 9):
        raise ValueError(f"Expected shape (H, W, 3 or 9), but got {npy_volume.shape}")

    if npy_volume.shape[2] == 9:
        up = npy_volume[:, :, [0, 1, 2]]
        center = npy_volume[:, :, [3, 4, 5]]
        down = npy_volume[:, :, [6, 7, 8]]
        out_npy_volume = np.concatenate([up, center, down], axis=0)
    else:
        up = npy_volume[:, :, [0]]
        center = npy_volume[:, :, [1]]
        down = npy_volume[:, :, [2]]
        out_npy_volume = np.concatenate([up, center, down], axis=0)

    return out_npy_volume


def generate_test_dataset_loader(test_dataset, test_batch_size, workers, test_prefetch_factor):
    test_loader = torch.utils.data.DataLoader(
        test_dataset,
        batch_size=test_batch_size,
        num_workers=workers,
        shuffle=False,
        pin_memory=True,
        drop_last=False,
        prefetch_factor=test_prefetch_factor,
        persistent_workers=True
        )

    return test_loader


if __name__ == '__main__':
    image_size = 299
    # csv_path = "/work/ssd2tb_kobe_ich/test_kobe_u.csv"
    csv_path = "/work/Intracranial_Hemorrhage_Detection/RSNA2019_Intracranial-Hemorrhage-Detection/2DNet/src/stage1_test_cls_with_label.csv"
    test_data_type = "rsna_stage1"
    df_all = pd.read_csv(csv_path)
    transform = generate_transforms(image_size=image_size, spatially_adjacent_3_slices=False)
    c_test = df_all["filename"]
    test_batch_size = 8
    # test_data_dir_path = "/work/ssd2tb_kobe_ich/all_npy_BSB/"
    test_data_dir_path = "/work/ssd4tb/ryo_kurosaki/backup/Intracranial_Hemorrhage_Detection/RSNA2019_Intracranial-Hemorrhage-Detection/2DNet/data/train_npy_BSB_remove_background/"
    workers = 2
    test_prefetch_factor = 2
    test_dataset = RSNA_Dataset_test_by_study_context(df=df_all,
                                                      name_list=c_test,
                                                      transform=transform,
                                                      test_data_dir_path=test_data_dir_path,
                                                      apply_single_sclice_with_3_windows=False,
                                                      apply_official_test_time_augmentation=False,
                                                      apply_stack_channels_vertically=False,
                                                      test_data_type=test_data_type)
    dataloader = generate_test_dataset_loader(test_dataset, test_batch_size, workers, test_prefetch_factor)

    for batch_index, (inputs, targets, filenames, study_instance_uids, file_paths, series_paths) in enumerate(dataloader):
        if batch_index < 5:
            print(f"batch_index: {batch_index}")
            print(f"filenames: {filenames}")
            print(f"inputs shape: {inputs.shape}")
            print(f"targets shape: {targets.shape}")
            print(f"path: {file_paths}")
