# Supplementary material for: Development and evaluation of a deep learning-assisted diagnostic support system for radiographer preliminary clinical evaluation of intracranial hemorrhage
Source: PeerJ. 2026 Jun 17;14:e21414. doi: 10.7717/peerj.21414 (PMC13282943; doi:10.7717/peerj.21414)
Supplement: Supplemental Information 1 — Differences between the Python code used in this study and that used in the previous study. [file peerj-14-21414-s001.zip › 20251114_PeerJ_Supplemental_File_original/preprocess/convert_dicom.py]

import joblib
import pydicom
import numpy as np
import cv2
from remove_background import ellipse_cropping, contourArea2fillPoly_cropping
import os
import lmdb
import argparse
from glob import glob
from pathlib import Path
import tqdm
import struct  # Used for processing binary data
import logging as l
import warnings
l.basicConfig(level=l.ERROR)  # Enable log output
l.getLogger("pydicom").setLevel(l.ERROR)
warnings.filterwarnings("ignore", category=UserWarning)


def get_first_of_dicom_field_as_int(x):
    if isinstance(x, pydicom.multival.MultiValue):
        return int(x[0])
    return int(x)


def get_id(img_dicom):
    with warnings.catch_warnings():
        warnings.simplefilter("ignore", UserWarning)  # Ignore warnings during loading
        id = str(img_dicom.SOPInstanceUID)
    return id


def get_metadata_from_dicom(img_dicom):
    """Get DICOM metadata (windowing information)"""
    metadata = {
        "window_center": img_dicom.WindowCenter,
        "window_width": img_dicom.WindowWidth,
        "intercept": img_dicom.RescaleIntercept,
        "slope": img_dicom.RescaleSlope,
    }
    return {k: get_first_of_dicom_field_as_int(v) for k, v in metadata.items()}


def window_image(img, window_center, window_width, intercept, slope):
    """Apply windowing processing"""
    img = img.astype(np.float32) * slope + intercept
    img_min = window_center - window_width // 2
    img_max = window_center + window_width // 2
    img = np.clip(img, img_min, img_max)
    return img


def normalize_minmax(img):
    """Min-max normalization (0-255 scale)"""
    if img.min() == img.max():
        # print(f"Warning: The DICOM image is monochrome. Min={img.min()}, Max={img.max()}. Setting all values to 0 to avoid division by zero.")
        img.fill(0)  # Avoid encountering invalid values during division
    else:
        img = (img - img.min()) / (img.max() - img.min())
    return (img * 255).astype(np.uint8)


def bsb_window_image(img, intercept, slope):
    brain_img = window_image(img=img,
                             window_center=40,
                             window_width=80,
                             intercept=intercept,
                             slope=slope)

    subdural_img = window_image(img=img,
                                window_center=80,
                                window_width=200,
                                intercept=intercept,
                                slope=slope)

    bone_img = window_image(img=img,
                            window_center=600,
                            window_width=2800,
                            intercept=intercept,
                            slope=slope)

    brain_img = normalize_minmax(brain_img)
    subdural_img = normalize_minmax(subdural_img)
    bone_img = normalize_minmax(bone_img)

    bsb_img = np.zeros((brain_img.shape[0], brain_img.shape[1], 3))
    bsb_img[:, :, 0] = brain_img
    bsb_img[:, :, 1] = subdural_img
    bsb_img[:, :, 2] = bone_img
    return bsb_img


def read_dicom_safely(dcm_path):
    with warnings.catch_warnings():
        warnings.simplefilter("ignore", UserWarning)  # Ignore warnings during loading
        ds = pydicom.dcmread(dcm_path)
    return ds


def prepare_image(dcm_path, windowing_type):
    """Process DICOM image and convert it to NumPy format"""
    # img_dicom = pydicom.dcmread(dcm_path)
    img_dicom = read_dicom_safely(dcm_path)
    img_id = get_id(img_dicom)
    metadata = get_metadata_from_dicom(img_dicom)
    if windowing_type == "single":
        img = window_image(img_dicom.pixel_array, **metadata)
        img = normalize_minmax(img)  # Convert to 0-255 scale
    elif windowing_type == "bsb":
        intercept = metadata["intercept"]
        slope = metadata["slope"]
        img = bsb_window_image(img_dicom.pixel_array, intercept, slope)
    else:
        raise ValueError(f"Unexpected windowing type: {windowing_type}. You should select a type from either 'single' or 'bsb'.")
    return img_id, img.astype(np.uint8)


def apply_additional_preprocess(img: np.ndarray, additional_preprocess_type: str) -> np.ndarray:
    """
    Remove the background (e.g., bed) from the CT image.
    Args:
        np.ndarray: The CT image (uint8, values ranging from 0 to 255).
    Returns:
        np.ndarray: The background-removed image (uint8, values ranging from 0 to 255).
    """
    if additional_preprocess_type == "remove_background":
        img = contourArea2fillPoly_cropping(image=img, min_area_ratio_threshold=0.3)
    return img


def get_shape(img):
    shape = img.shape
    if len(shape) == 3:
        H, W, C = shape
    elif len(shape) == 2:
        H, W = shape
        C = 1
    return H, W, C


def save2lmdb(dcm_path, save_dir, map_size, windowing_type, additional_preprocess_type):
    """Save DICOM image to LMDB"""
    try:
        img_id, img = prepare_image(dcm_path, windowing_type)
        img = apply_additional_preprocess(img, additional_preprocess_type)
        img_bytes = img.tobytes()  # Convert NumPy array to byte stream
        H, W, C = get_shape(img)
        filename = Path(dcm_path).stem
        header = struct.pack("III", H, W, C)

        with lmdb.open(save_dir, map_size=map_size, readonly=False, lock=True) as env:
            with env.begin(write=True) as txn:
                txn.put(filename.encode(), header + img_bytes)

    except KeyboardInterrupt:
        raise
    except Exception as e:
        # pass
        l.error(f"Error processing the image: {dcm_path}, Error: {repr(e)}")


def save2png(dcm_path, save_dir, windowing_type, additional_preprocess_type):
    """Save DICOM image to png"""
    try:
        img_id, img = prepare_image(dcm_path, windowing_type)
        img = apply_additional_preprocess(img, additional_preprocess_type)
        H, W, C = get_shape(img)
        filename = Path(dcm_path).stem
        save_path = os.path.join(save_dir, f"{filename}.png")
        cv2.imwrite(save_path, img[:, :, [2, 1, 0]])

    except KeyboardInterrupt:
        raise
    except Exception as e:
        # pass
        l.error(f"Error processing the image: {dcm_path}, Error: {repr(e)}")


def save2npy(dcm_path, save_dir, windowing_type, additional_preprocess_type):
    """Save DICOM image to npy"""
    try:
        img_id, img = prepare_image(dcm_path, windowing_type)
        img = apply_additional_preprocess(img, additional_preprocess_type)
        H, W, C = get_shape(img)
        filename = Path(dcm_path).stem
        save_path = os.path.join(save_dir, f"{filename}.npy")
        np.save(save_path, img)

    except KeyboardInterrupt:
        raise
    except Exception as e:
        # pass
        l.error(f"Error processing the image: {dcm_path}, Error: {repr(e)}")


def process_save_images(dcm_paths, save_dir, windowing_type, additional_preprocess_type, save_format, n_jobs=-1):
    if save_format == "png":
        joblib.Parallel(n_jobs=n_jobs)(
            joblib.delayed(save2png)(dcm_path, save_dir, windowing_type, additional_preprocess_type)
            for dcm_path in tqdm.tqdm(dcm_paths)
        )

    elif save_format == "npy":
        joblib.Parallel(n_jobs=n_jobs)(
            joblib.delayed(save2npy)(dcm_path, save_dir, windowing_type, additional_preprocess_type)
            for dcm_path in tqdm.tqdm(dcm_paths)
        )

    elif save_format == "lmdb":
        if windowing_type =='single':
            map_size = int(250e9)
        elif windowing_type == 'bsb':
            map_size = int(600e9)
        else:
            map_size = int(100e9)
        joblib.Parallel(n_jobs=n_jobs)(
            joblib.delayed(save2lmdb)(dcm_path, save_dir, map_size, windowing_type, additional_preprocess_type)
            for dcm_path in tqdm.tqdm(dcm_paths)
        )

    print(f"{len(dcm_paths)} images saved to {save_format}: {save_dir}")


if __name__ == '__main__':
    parser = argparse.ArgumentParser(description="DICOM to png, npy, or LMDB Converter")
    parser.add_argument("-dcm_dir", "--dcm_dir", type=str, required=True, help="Directory containing DICOM files")
    parser.add_argument("-save_dir", "--save_dir", type=str, required=True, help="Directory to save LMDB or png files")
    parser.add_argument("-windowing_type", "--windowing_type",
                        type=str, required=True, choices=["bsb", "single"],
                        help="Windowing type. Choose 'bsb' or 'single'")
    parser.add_argument("-additional_preprocess_type", "--additional_preprocess_type",
                        type=str, required=False, choices=["remove_background", "None"], default="None",
                        help="additional_preprocess type. Choose 'remove_background' or 'None'")
    parser.add_argument("-save_format", "--save_format",
                        type=str, required=False, choices=["png", "npy", "lmdb"], default="png",
                        help="saveformat type. Choose 'png', 'npy', or 'lmdb'")
    args = parser.parse_args()

    dcm_dir = args.dcm_dir
    save_dir = args.save_dir
    windowing_type = args.windowing_type
    additional_preprocess_type = args.additional_preprocess_type
    save_format = args.save_format

    os.makedirs(save_dir, exist_ok=True)

    dcm_paths = glob(os.path.join(dcm_dir, "*.dcm"))
    print(f"dcm_dir: {dcm_dir}")
    print(f"save_dir: {save_dir}")
    process_save_images(dcm_paths, save_dir, windowing_type, additional_preprocess_type, save_format)
