# Supplementary material for: Development and evaluation of a deep learning-assisted diagnostic support system for radiographer preliminary clinical evaluation of intracranial hemorrhage
Source: PeerJ. 2026 Jun 17;14:e21414. doi: 10.7717/peerj.21414 (PMC13282943; doi:10.7717/peerj.21414)
Supplement: Supplemental Information 1 — Differences between the Python code used in this study and that used in the previous study. [file peerj-14-21414-s001.zip › 20251114_PeerJ_Supplemental_File_original/preprocess/remove_background.py]

import cv2
import copy
import numpy as np

"""
Remove the background (e.g., bed) from the CT image.

Args:
    np.ndarray: The CT image (uint8, values ranging from 0 to 255).

Returns:
    np.ndarray: The background-removed image (uint8, values ranging from 0 to 255).
"""

#===================================================crop=============================================================
def ellipse_cropping(image, threshold=50000):
    target = image
    if target.ndim == 3:
        #target = target[:, :, [2, 1, 0]]
        brain = target[:,:,0]
        subdural = target[:,:,1]
        bone = target[:,:,2]
        target = np.max([brain, subdural, bone], axis=0)
        
    #contours,hierarchy =  cv2.findContours(target,cv2.RETR_TREE,cv2.CHAIN_APPROX_SIMPLE)
    contours,hierarchy =  cv2.findContours(target,cv2.RETR_EXTERNAL ,cv2.CHAIN_APPROX_NONE)
    #contours,hierarchy =  cv2.findContours(target,cv2.RETR_TREE,cv2.CHAIN_APPROX_TC89_KCOS)
    contours = list(filter(lambda x: cv2.contourArea(x) > threshold, contours))
    #print(f"Number of ellipse: {len(contours)}")
    
    h, w = target.shape[:2]
    mask = np.zeros((h, w), dtype=np.uint8)
    cropped_image = copy.deepcopy(mask)
    
    for i, cnt in enumerate(contours):
        if len(cnt) < 5:
            continue
        
        # fitting
        ellipse = cv2.fitEllipse(cnt)

        cx = int(ellipse[0][0])
        cy = int(ellipse[0][1])
        
        # draw Ellipse
        #background = copy.deepcopy(original)
        #background = np.zeros((512, 512), dtype=np.uint8)
        #resimg = cv2.drawMarker(resimg, (cx,cy), (0,0,255), markerType=cv2.MARKER_CROSS, markerSize=10, thickness=1)
        #resimg = cv2.drawMarker(resimg, (cx,cy), (0,0,255), markerType=cv2.MARKER_CROSS, markerSize=10, thickness=-1)
        #resimg = cv2.putText(resimg, str(i+1), (cx+3,cy+3), cv2.FONT_HERSHEY_SIMPLEX, 0.8, (0,80,255), 1,cv2.LINE_AA)
        
        cropped_image = cv2.ellipse(mask, ellipse, color=255, thickness=-1)
            
    return cropped_image


def contourArea2fillPoly_cropping(image, min_area_ratio_threshold=0.25):
    target = image
    if target.ndim == 3:
        #target = target[:, :, [2, 1, 0]]
        brain = target[:,:,0]
        subdural = target[:,:,1]
        bone = target[:,:,2]
        target = np.max([brain, subdural, subdural], axis=0)
        
    _, binary = cv2.threshold(target, 0, 255, cv2.THRESH_BINARY)
    h, w = binary.shape[:2]
    mask = np.zeros((h, w), dtype=np.uint8)
    mask = copy.deepcopy(mask)
    
    kernel = cv2.getStructuringElement(cv2.MORPH_ELLIPSE, (3,3))
    
    binary = cv2.erode(binary, kernel,iterations = 4)
    binary = cv2.dilate(binary, kernel,iterations = 15)
    binary = cv2.erode(binary, kernel,iterations = 7)   #6
    
    mask_ellipse = ellipse_cropping(image=binary, threshold=h *w*(0.25**2))
    #mask_ellipse = cv2.dilate(mask_ellipse, kernel,iterations = 5)
    mask_ellipse = cv2.erode(mask_ellipse, kernel,iterations = 2)
    
    contours,hierarchy = cv2.findContours(binary,cv2.RETR_LIST,cv2.CHAIN_APPROX_NONE)
    
    for i in range(len(contours)):
        if cv2.contourArea(contours[i]) > (h *w*(min_area_ratio_threshold**2)):    #ID_c502c3172.png
            mask = cv2.fillPoly(mask, [contours[i]], (255,255,255), lineType=cv2.LINE_8, shift=0)
            #mask = cv2.fillConvexPoly(mask, contours[i][:,0,:], (255,255,255), lineType=cv2.LINE_8, shift=0)
    
    if image.ndim == 3 and image.shape[2] == 3:
        kernel = cv2.getStructuringElement(cv2.MORPH_ELLIPSE, (3,3))
        mask = cv2.erode(mask, kernel,iterations = 10)
        mask = np.where(((mask>0) & (bone>0)) | (mask_ellipse>0), 255, 0)
    
    elif image.ndim == 2:
        kernel = cv2.getStructuringElement(cv2.MORPH_ELLIPSE, (3,3))
        mask = cv2.erode(mask, kernel,iterations = 10)
        mask = np.where((mask>0) | (mask_ellipse>0), 255, 0)
    
    if mask.ndim == 2 and mask.ndim != image.ndim:
        mask = np.stack((mask,)*image.ndim, -1) 
        #print(np.shape(image))
    
    cropped_image = np.where(mask>0, image, 0)
    #print(np.shape(cropped_image))
    return cropped_image
