# Supplementary material for: Development and evaluation of a deep learning-assisted diagnostic support system for radiographer preliminary clinical evaluation of intracranial hemorrhage
Source: PeerJ. 2026 Jun 17;14:e21414. doi: 10.7717/peerj.21414 (PMC13282943; doi:10.7717/peerj.21414)
Supplement: Supplemental Information 2 — Data used for the statistical analyses performed in this study. [file peerj-14-21414-s002.xlsx]

## Sheet: ground_truth
folder_for_dicom	SDH	EDH	IVH	SAH	ICH	ANY
STD_00000001_sjiTDIYYMcsq	0	0	0	0	0	0
STD_00000012_6tOZ5VPEPsaG	0	0	0	1	1	1
STD_00000013_fNLY1x+9BVlE	0	0	0	1	1	1
STD_00000025_WGk^iFGY55F+	0	0	0	0	0	0
STD_00000031_0crFsQqRMQ9y	1	0	0	0	0	1
STD_00000040_sHt1y4BZSvW1	0	0	0	0	1	1
STD_00000046_OpMMdeFLur8w	1	0	0	0	0	1
STD_00000059_Z2pqVRWRWj^g	0	0	0	0	0	0
STD_00000068_e5RG4g70UYHa	0	0	1	1	1	1
STD_00000072_1gr8e2bTPImo	0	0	1	0	1	1
STD_00000085_mZ^xvyw+^mI+	0	0	0	0	0	0
STD_00000086_i3S+R19AI9AK	0	0	1	0	0	1
STD_00000093_^HSTBBZXia4I	0	0	1	0	1	1
STD_00000097_tjbjPxj^HMvD	0	0	0	0	0	0
STD_00000130_OtPXidbfLmT1	0	0	1	0	1	1
STD_00000148_^2i3ZL0WjP0I	0	0	0	0	0	0
STD_00000160_^HSTBBZXia4I	0	0	1	0	1	1
STD_00000162_cEvPxa5hP6Zu	1	0	0	0	0	1
STD_00000163_2EfoYhIJnUDL	0	0	0	0	0	0
STD_00000187_OLKrKch2k0MY	0	0	1	1	0	1
STD_00000193_0rEzEsK+cBNs	1	0	0	0	0	1
STD_00000195_t6y^6mrGIU7p	0	0	0	0	0	0
STD_00000199_KXRp27kflG^I	0	0	0	0	0	0
STD_00000208_8uuIcKUpUXhO	0	0	1	0	1	1
STD_00000212_P3Ry3N1Iwmdi	0	0	0	0	0	0
STD_00000219_MITS9StZK^Fk	0	0	0	0	0	0
STD_00000230_KnnVi6eYR5nj	0	0	0	0	0	0
STD_00000260_07AI+ZlVRMi8	1	0	0	0	0	1
STD_00000263_^HSTBBZXia4I	0	0	0	0	1	1
STD_00000270_Q6O6lOiiPShF	0	0	1	0	1	1
STD_00000293_Eo98d4xUmcBT	0	0	0	0	0	0
STD_00000298_^HSTBBZXia4I	0	0	0	0	1	1
STD_00000302_SZPHPhuGAuot	0	0	0	0	0	0
STD_00000322_eeemimYOzJ2U	1	0	0	0	0	1
STD_00000341_vuzyAV9fyX^x	0	0	0	0	0	0
STD_00000354_CTfjY2Cf5yi4	0	0	0	0	0	0
STD_00000361_5I0WpvJ4TeYr	0	0	1	1	0	1
STD_00000367_0ZuIYCAqHel7	0	0	0	0	1	1
STD_00000373_qfitlNy4ddUN	1	0	0	0	0	1
STD_00000385_8uuIcKUpUXhO	0	0	1	1	1	1
STD_00000398_jw2GRtKwSDwT	0	0	1	0	1	1
STD_00000421_Fk^s4nOjfdvz	1	0	0	0	0	1
STD_00000432_yQlp79PCDd5T	0	0	0	0	0	0
STD_00000441_H2VFyPdVJSN^	0	0	0	1	1	1
STD_00000450_BPLvtKsdqx0j	0	0	0	0	0	0
STD_00000462_7VoO5jNrAgM7	0	0	0	0	0	0
STD_00000471_4jrsebKRjV7X	0	0	0	0	0	0
STD_00000475_IyWFAEBspYzn	0	0	0	0	0	0
STD_00000496_LdOyboOTh1NI	0	0	0	0	0	0
STD_00000582_as^cC7^XgJeb	0	0	0	0	0	0
STD_00000608_v0OFzW2Pp1mJ	0	0	0	0	0	0
STD_00000691_MVWE0nMQcYJM	0	0	0	0	0	0
STD_00000725_7CQOHsEPX3Tn	0	0	0	0	0	0
STD_00000738_Nsl6f8JyjHbu	0	0	0	0	0	0
STD_00000745_BpJp6nKt20Es	0	1	0	0	1	1
STD_00000766_L8l7s34eG3Jl	1	1	0	1	0	1
STD_00000780_xlLCTYkt23YP	0	0	0	0	0	0
STD_00000810_y8Wt4s3xH8rR	0	0	0	0	0	0
STD_00000879_jtYKGkzte6I9	0	0	0	0	0	0
STD_00000882_S^HPJMMm9^Nd	0	0	0	0	0	0
STD_00000884_+ZNxtLEEwPw2	0	0	0	0	1	1
STD_00000946_jiuS5PDw+pKp	0	0	0	0	0	0
STD_00000953_BXt9UgMX2Mma	0	0	0	0	0	0
STD_00000995_spUEb91WGmpo	0	0	0	0	0	0
STD_00001002_nMKmuv8p5HDP	0	0	0	0	0	0
STD_00001015_ur+zTLr32zBO	0	0	0	0	0	0
STD_00001056_HcDgVnBmgIi4	0	1	0	0	0	1
STD_00001107_ObRj4nP482fN	0	0	0	0	0	0
STD_00001178_tthK^Gbg8Je1	1	0	0	1	0	1
STD_00001276_9aMjLwKJ^7Kb	1	0	0	0	0	1
STD_00001298_97ajx6oJ5p5g	0	0	0	0	0	0
STD_00001315_OyLerCMwPykX	0	0	0	0	0	0
STD_00001339_uZ2tPrQKuKxL	0	0	0	0	0	0
STD_00001345_8n5UYbtZYNKF	0	0	0	0	0	0
STD_00001358_gEUvlilRjYGy	0	0	0	0	0	0
STD_00001394_Wi+BC09u0dQS	0	0	0	0	0	0
STD_00001434_ALIQ0SMHxP1k	0	0	0	0	0	0
STD_00001482_e05BoYCPov9L	0	0	0	0	0	0
STD_00001509_zQ4rbzWaLku8	0	0	0	0	0	0
STD_00001518_Vb3azG3pakKD	0	0	0	0	0	0
STD_00001531_w76Tn0ynpLOe	0	0	0	0	0	0
STD_00001542_nl7bIQneiYAx	1	1	0	1	0	1
STD_00001556_778UYHDyRtc^	0	0	0	0	0	0
STD_00001576_nl7bIQneiYAx	1	1	0	1	0	1
STD_00001634_2WxjcUldANR^	0	0	0	0	0	0
STD_00001678_srxvEtOHqbKy	0	1	0	0	0	1
STD_00006202_kg7Aq+FGsxBW	1	1	0	1	1	1
STD_00010114_EwG+f0z5YUTB	0	0	1	1	1	1
STD_00010157_FeGCaNJkRPsG	1	0	0	0	0	1
STD_00010270_eT1fwbuwtwid	0	0	1	1	0	1
STD_00010305_HO^qQ^93Nzxj	0	0	1	1	0	1
STD_00010462_KQ50q+eFSY7d	0	0	1	1	0	1
STD_00010471_KQ50q+eFSY7d	0	0	1	1	0	1
STD_00010888_cZJgaS51wldX	0	1	0	1	1	1
STD_00010896_TXGHCyfiqcsq	0	0	1	1	0	1
STD_00011046_YShUDxCDQ^m0	1	0	0	1	0	1
STD_00011063_8UgL^uj3o1dW	1	0	1	1	0	1
STD_00011764_vUa1hHh6J9hz	0	1	0	0	1	1
STD_00011865_Om1oMlLBW57b	0	0	1	1	1	1
STD_00013617_C154xGXM3X4r	0	1	0	0	1	1

## Sheet: radiologist1
folder_for_dicom	SDH	EDH	IVH	SAH	ICH	ANY
STD_00000001_sjiTDIYYMcsq	0	0	0	0	0	0
STD_00000012_6tOZ5VPEPsaG	0	0	0	9	0	9
STD_00000013_fNLY1x+9BVlE	0	0	0	3	9	9
STD_00000025_WGk^iFGY55F+	0	0	0	0	0	0
STD_00000031_0crFsQqRMQ9y	9	0	0	0	0	9
STD_00000040_sHt1y4BZSvW1	0	0	0	6	9	9
STD_00000046_OpMMdeFLur8w	9	0	0	0	0	9
STD_00000059_Z2pqVRWRWj^g	0	0	0	0	0	0
STD_00000068_e5RG4g70UYHa	0	0	9	9	9	9
STD_00000072_1gr8e2bTPImo	0	0	8	0	9	9
STD_00000085_mZ^xvyw+^mI+	0	0	0	0	0	0
STD_00000086_i3S+R19AI9AK	0	0	9	0	5	9
STD_00000093_^HSTBBZXia4I	0	0	9	0	9	9
STD_00000097_tjbjPxj^HMvD	0	0	0	0	0	0
STD_00000130_OtPXidbfLmT1	0	0	9	4	9	9
STD_00000148_^2i3ZL0WjP0I	0	0	0	0	0	0
STD_00000160_^HSTBBZXia4I	0	0	9	0	9	9
STD_00000162_cEvPxa5hP6Zu	9	8	0	0	0	9
STD_00000163_2EfoYhIJnUDL	0	0	0	0	0	0
STD_00000187_OLKrKch2k0MY	6	0	9	9	7	9
STD_00000193_0rEzEsK+cBNs	9	0	0	0	0	9
STD_00000195_t6y^6mrGIU7p	0	0	0	0	0	0
STD_00000199_KXRp27kflG^I	0	0	0	0	0	0
STD_00000208_8uuIcKUpUXhO	0	0	9	9	0	9
STD_00000212_P3Ry3N1Iwmdi	0	0	0	0	0	0
STD_00000219_MITS9StZK^Fk	0	0	0	0	0	0
STD_00000230_KnnVi6eYR5nj	0	0	0	0	0	0
STD_00000260_07AI+ZlVRMi8	9	0	0	0	0	9
STD_00000263_^HSTBBZXia4I	0	0	9	9	0	9
STD_00000270_Q6O6lOiiPShF	0	0	9	7	9	9
STD_00000293_Eo98d4xUmcBT	0	0	0	0	0	0
STD_00000298_^HSTBBZXia4I	0	0	3	0	9	9
STD_00000302_SZPHPhuGAuot	9	0	0	0	0	9
STD_00000322_eeemimYOzJ2U	9	0	0	0	0	9
STD_00000341_vuzyAV9fyX^x	0	0	0	0	0	0
STD_00000354_CTfjY2Cf5yi4	0	0	0	0	0	0
STD_00000361_5I0WpvJ4TeYr	0	0	9	9	0	9
STD_00000367_0ZuIYCAqHel7	0	0	9	0	9	9
STD_00000373_qfitlNy4ddUN	9	0	0	0	0	9
STD_00000385_8uuIcKUpUXhO	0	0	9	8	9	9
STD_00000398_jw2GRtKwSDwT	0	0	9	0	9	9
STD_00000421_Fk^s4nOjfdvz	9	0	0	0	0	9
STD_00000432_yQlp79PCDd5T	0	0	0	0	0	0
STD_00000441_H2VFyPdVJSN^	0	3	0	9	9	9
STD_00000450_BPLvtKsdqx0j	0	0	0	0	0	0
STD_00000462_7VoO5jNrAgM7	0	0	0	0	0	0
STD_00000471_4jrsebKRjV7X	0	0	0	0	0	0
STD_00000475_IyWFAEBspYzn	0	0	0	0	0	0
STD_00000496_LdOyboOTh1NI	0	0	0	0	0	0
STD_00000582_as^cC7^XgJeb	0	0	0	0	0	0
STD_00000608_v0OFzW2Pp1mJ	0	0	0	0	0	0
STD_00000691_MVWE0nMQcYJM	0	0	0	0	0	0
STD_00000725_7CQOHsEPX3Tn	0	0	0	0	0	0
STD_00000738_Nsl6f8JyjHbu	0	0	0	0	0	0
STD_00000745_BpJp6nKt20Es	8	8	0	0	9	9
STD_00000766_L8l7s34eG3Jl	9	2	9	9	0	9
STD_00000780_xlLCTYkt23YP	0	0	0	0	0	0
STD_00000810_y8Wt4s3xH8rR	0	0	0	0	0	0
STD_00000879_jtYKGkzte6I9	0	0	0	0	0	0
STD_00000882_S^HPJMMm9^Nd	0	0	0	0	0	0
STD_00000884_+ZNxtLEEwPw2	0	0	0	0	9	9
STD_00000946_jiuS5PDw+pKp	0	0	0	0	0	0
STD_00000953_BXt9UgMX2Mma	0	0	0	0	0	0
STD_00000995_spUEb91WGmpo	0	0	0	0	0	0
STD_00001002_nMKmuv8p5HDP	0	0	0	0	0	0
STD_00001015_ur+zTLr32zBO	0	0	0	6	0	6
STD_00001056_HcDgVnBmgIi4	0	9	0	0	0	9
STD_00001107_ObRj4nP482fN	0	0	0	0	0	0
STD_00001178_tthK^Gbg8Je1	9	0	0	9	0	9
STD_00001276_9aMjLwKJ^7Kb	8	0	0	2	0	8
STD_00001298_97ajx6oJ5p5g	0	0	0	0	0	0
STD_00001315_OyLerCMwPykX	0	0	0	3	0	3
STD_00001339_uZ2tPrQKuKxL	0	0	0	0	0	0
STD_00001345_8n5UYbtZYNKF	0	0	0	0	0	0
STD_00001358_gEUvlilRjYGy	0	0	0	0	0	0
STD_00001394_Wi+BC09u0dQS	0	0	0	0	0	0
STD_00001434_ALIQ0SMHxP1k	0	0	0	0	0	0
STD_00001482_e05BoYCPov9L	0	0	0	0	0	0
STD_00001509_zQ4rbzWaLku8	0	0	0	0	0	0
STD_00001518_Vb3azG3pakKD	0	0	0	0	0	0
STD_00001531_w76Tn0ynpLOe	0	0	0	0	0	0
STD_00001542_nl7bIQneiYAx	7	9	0	9	0	9
STD_00001556_778UYHDyRtc^	6	0	0	0	0	6
STD_00001576_nl7bIQneiYAx	7	9	0	9	0	9
STD_00001634_2WxjcUldANR^	0	0	0	5	0	5
STD_00001678_srxvEtOHqbKy	0	9	0	0	0	9
STD_00006202_kg7Aq+FGsxBW	9	9	0	0	9	9
STD_00010114_EwG+f0z5YUTB	6	0	9	9	9	9
STD_00010157_FeGCaNJkRPsG	6	9	6	6	6	9
STD_00010270_eT1fwbuwtwid	0	0	9	9	0	9
STD_00010305_HO^qQ^93Nzxj	0	0	9	9	0	9
STD_00010462_KQ50q+eFSY7d	0	0	9	9	0	9
STD_00010471_KQ50q+eFSY7d	0	0	9	9	0	9
STD_00010888_cZJgaS51wldX	6	9	0	9	9	9
STD_00010896_TXGHCyfiqcsq	4	0	6	0	0	6
STD_00011046_YShUDxCDQ^m0	9	0	9	9	0	9
STD_00011063_8UgL^uj3o1dW	6	0	9	9	9	9
STD_00011764_vUa1hHh6J9hz	0	9	0	0	9	9
STD_00011865_Om1oMlLBW57b	0	0	9	8	9	9
STD_00013617_C154xGXM3X4r	0	9	0	0	8	9

## Sheet: radiologist2
folder_for_dicom	SDH	EDH	IVH	SAH	ICH	ANY
STD_00000001_sjiTDIYYMcsq	0	0	0	0	0	0
STD_00000012_6tOZ5VPEPsaG	0	0	1	9	2	9
STD_00000013_fNLY1x+9BVlE	0	0	0	3	9	9
STD_00000025_WGk^iFGY55F+	0	0	0	0	0	0
STD_00000031_0crFsQqRMQ9y	9	0	0	0	0	9
STD_00000040_sHt1y4BZSvW1	0	0	0	8	9	9
STD_00000046_OpMMdeFLur8w	9	0	0	0	0	9
STD_00000059_Z2pqVRWRWj^g	0	0	0	0	0	0
STD_00000068_e5RG4g70UYHa	9	0	9	9	9	9
STD_00000072_1gr8e2bTPImo	2	0	9	7	9	9
STD_00000085_mZ^xvyw+^mI+	0	0	0	0	0	0
STD_00000086_i3S+R19AI9AK	0	0	9	2	9	9
STD_00000093_^HSTBBZXia4I	0	0	9	0	9	9
STD_00000097_tjbjPxj^HMvD	0	0	0	0	0	0
STD_00000130_OtPXidbfLmT1	0	0	9	9	9	9
STD_00000148_^2i3ZL0WjP0I	0	0	0	0	0	0
STD_00000160_^HSTBBZXia4I	0	0	9	0	9	9
STD_00000162_cEvPxa5hP6Zu	9	0	0	0	0	9
STD_00000163_2EfoYhIJnUDL	7	0	0	0	0	7
STD_00000187_OLKrKch2k0MY	4	0	9	9	9	9
STD_00000193_0rEzEsK+cBNs	9	0	0	1	0	9
STD_00000195_t6y^6mrGIU7p	0	0	0	0	0	0
STD_00000199_KXRp27kflG^I	0	0	0	0	0	0
STD_00000208_8uuIcKUpUXhO	0	0	9	6	9	9
STD_00000212_P3Ry3N1Iwmdi	0	0	0	0	0	0
STD_00000219_MITS9StZK^Fk	0	0	0	0	0	0
STD_00000230_KnnVi6eYR5nj	0	0	0	0	0	0
STD_00000260_07AI+ZlVRMi8	9	0	0	0	0	9
STD_00000263_^HSTBBZXia4I	0	0	9	0	9	9
STD_00000270_Q6O6lOiiPShF	0	0	9	7	9	9
STD_00000293_Eo98d4xUmcBT	0	0	0	0	0	0
STD_00000298_^HSTBBZXia4I	0	0	0	0	9	9
STD_00000302_SZPHPhuGAuot	0	0	0	0	0	0
STD_00000322_eeemimYOzJ2U	9	0	0	0	0	9
STD_00000341_vuzyAV9fyX^x	0	0	0	0	0	0
STD_00000354_CTfjY2Cf5yi4	0	0	0	0	0	0
STD_00000361_5I0WpvJ4TeYr	4	0	9	9	0	9
STD_00000367_0ZuIYCAqHel7	0	0	9	0	9	9
STD_00000373_qfitlNy4ddUN	9	0	0	0	0	9
STD_00000385_8uuIcKUpUXhO	0	0	9	9	9	9
STD_00000398_jw2GRtKwSDwT	0	0	9	7	9	9
STD_00000421_Fk^s4nOjfdvz	9	0	0	0	0	9
STD_00000432_yQlp79PCDd5T	0	0	0	0	0	0
STD_00000441_H2VFyPdVJSN^	7	0	0	9	0	9
STD_00000450_BPLvtKsdqx0j	0	0	0	0	0	0
STD_00000462_7VoO5jNrAgM7	0	0	0	0	0	0
STD_00000471_4jrsebKRjV7X	0	0	0	0	0	0
STD_00000475_IyWFAEBspYzn	0	0	0	0	0	0
STD_00000496_LdOyboOTh1NI	0	0	0	0	0	0
STD_00000582_as^cC7^XgJeb	0	0	0	0	0	0
STD_00000608_v0OFzW2Pp1mJ	0	0	0	0	0	0
STD_00000691_MVWE0nMQcYJM	0	0	0	0	0	0
STD_00000725_7CQOHsEPX3Tn	0	0	0	0	0	0
STD_00000738_Nsl6f8JyjHbu	0	0	0	0	0	0
STD_00000745_BpJp6nKt20Es	8	8	0	7	9	9
STD_00000766_L8l7s34eG3Jl	9	2	9	9	7	9
STD_00000780_xlLCTYkt23YP	0	0	0	0	0	0
STD_00000810_y8Wt4s3xH8rR	0	0	0	0	0	0
STD_00000879_jtYKGkzte6I9	0	0	0	0	0	0
STD_00000882_S^HPJMMm9^Nd	0	0	0	0	0	0
STD_00000884_+ZNxtLEEwPw2	0	0	0	0	9	9
STD_00000946_jiuS5PDw+pKp	0	0	0	0	0	0
STD_00000953_BXt9UgMX2Mma	0	0	0	0	0	0
STD_00000995_spUEb91WGmpo	0	0	0	0	0	0
STD_00001002_nMKmuv8p5HDP	0	0	0	0	0	0
STD_00001015_ur+zTLr32zBO	0	0	0	4	0	4
STD_00001056_HcDgVnBmgIi4	0	9	0	0	0	9
STD_00001107_ObRj4nP482fN	0	0	0	0	0	0
STD_00001178_tthK^Gbg8Je1	9	0	0	9	5	9
STD_00001276_9aMjLwKJ^7Kb	9	5	0	2	0	9
STD_00001298_97ajx6oJ5p5g	0	0	0	0	0	0
STD_00001315_OyLerCMwPykX	0	0	0	0	0	0
STD_00001339_uZ2tPrQKuKxL	0	0	0	0	0	0
STD_00001345_8n5UYbtZYNKF	0	0	0	0	0	0
STD_00001358_gEUvlilRjYGy	0	0	0	0	0	0
STD_00001394_Wi+BC09u0dQS	0	0	0	0	0	0
STD_00001434_ALIQ0SMHxP1k	0	0	0	0	0	0
STD_00001482_e05BoYCPov9L	0	0	0	0	0	0
STD_00001509_zQ4rbzWaLku8	0	0	0	2	0	2
STD_00001518_Vb3azG3pakKD	0	0	0	0	0	0
STD_00001531_w76Tn0ynpLOe	0	0	0	0	0	0
STD_00001542_nl7bIQneiYAx	9	0	1	9	0	9
STD_00001556_778UYHDyRtc^	9	0	0	0	4	9
STD_00001576_nl7bIQneiYAx	9	9	0	9	0	9
STD_00001634_2WxjcUldANR^	0	0	0	0	0	0
STD_00001678_srxvEtOHqbKy	0	9	0	9	0	9
STD_00006202_kg7Aq+FGsxBW	9	2	0	7	9	9
STD_00010114_EwG+f0z5YUTB	7	1	9	9	9	9
STD_00010157_FeGCaNJkRPsG	9	7	8	9	9	9
STD_00010270_eT1fwbuwtwid	9	2	9	9	0	9
STD_00010305_HO^qQ^93Nzxj	0	0	9	9	0	9
STD_00010462_KQ50q+eFSY7d	0	0	9	9	0	9
STD_00010471_KQ50q+eFSY7d	0	0	9	9	0	9
STD_00010888_cZJgaS51wldX	7	9	0	9	9	9
STD_00010896_TXGHCyfiqcsq	0	0	9	0	0	9
STD_00011046_YShUDxCDQ^m0	9	0	9	9	0	9
STD_00011063_8UgL^uj3o1dW	9	0	9	9	9	9
STD_00011764_vUa1hHh6J9hz	0	9	0	0	9	9
STD_00011865_Om1oMlLBW57b	0	0	9	9	9	9
STD_00013617_C154xGXM3X4r	0	9	0	0	9	9

## Sheet: RT1_wo_AI
folder_for_dicom	SDH	EDH	IVH	SAH	ICH	ANY
STD_00000001_sjiTDIYYMcsq	0	0	0	0	0	0
STD_00000012_6tOZ5VPEPsaG	0	0	0	9	9	9
STD_00000013_fNLY1x+9BVlE	0	0	0	0	9	9
STD_00000025_WGk^iFGY55F+	0	0	0	0	0	0
STD_00000031_0crFsQqRMQ9y	5	0	0	0	0	5
STD_00000040_sHt1y4BZSvW1	0	0	0	0	9	9
STD_00000046_OpMMdeFLur8w	0	6	0	0	0	6
STD_00000059_Z2pqVRWRWj^g	0	0	0	0	0	0
STD_00000068_e5RG4g70UYHa	0	0	9	7	7	9
STD_00000072_1gr8e2bTPImo	0	0	0	0	9	9
STD_00000085_mZ^xvyw+^mI+	0	0	0	0	0	0
STD_00000086_i3S+R19AI9AK	0	0	9	0	0	9
STD_00000093_^HSTBBZXia4I	0	0	5	0	9	9
STD_00000097_tjbjPxj^HMvD	0	0	0	0	0	0
STD_00000130_OtPXidbfLmT1	0	0	9	0	9	9
STD_00000148_^2i3ZL0WjP0I	0	0	0	0	0	0
STD_00000160_^HSTBBZXia4I	0	0	9	0	9	9
STD_00000162_cEvPxa5hP6Zu	6	0	0	0	0	6
STD_00000163_2EfoYhIJnUDL	0	0	0	5	0	5
STD_00000187_OLKrKch2k0MY	0	0	9	9	7	9
STD_00000193_0rEzEsK+cBNs	5	0	0	0	0	5
STD_00000195_t6y^6mrGIU7p	0	0	0	0	0	0
STD_00000199_KXRp27kflG^I	0	0	0	0	0	0
STD_00000208_8uuIcKUpUXhO	0	0	0	0	9	9
STD_00000212_P3Ry3N1Iwmdi	0	0	0	0	0	0
STD_00000219_MITS9StZK^Fk	0	0	0	0	0	0
STD_00000230_KnnVi6eYR5nj	0	0	0	0	0	0
STD_00000260_07AI+ZlVRMi8	6	0	0	0	0	6
STD_00000263_^HSTBBZXia4I	0	0	0	0	9	9
STD_00000270_Q6O6lOiiPShF	0	0	9	0	9	9
STD_00000293_Eo98d4xUmcBT	0	0	0	0	0	0
STD_00000298_^HSTBBZXia4I	0	0	9	0	9	9
STD_00000302_SZPHPhuGAuot	0	0	0	0	0	0
STD_00000322_eeemimYOzJ2U	7	0	0	0	0	7
STD_00000341_vuzyAV9fyX^x	0	0	0	0	0	0
STD_00000354_CTfjY2Cf5yi4	0	0	0	0	0	0
STD_00000361_5I0WpvJ4TeYr	0	0	9	9	0	9
STD_00000367_0ZuIYCAqHel7	0	0	5	0	9	9
STD_00000373_qfitlNy4ddUN	7	0	0	0	0	7
STD_00000385_8uuIcKUpUXhO	0	0	9	0	9	9
STD_00000398_jw2GRtKwSDwT	0	0	9	0	9	9
STD_00000421_Fk^s4nOjfdvz	8	0	0	0	0	8
STD_00000432_yQlp79PCDd5T	0	0	0	0	0	0
STD_00000441_H2VFyPdVJSN^	0	0	0	7	8	8
STD_00000450_BPLvtKsdqx0j	0	0	0	0	0	0
STD_00000462_7VoO5jNrAgM7	0	0	0	0	0	0
STD_00000471_4jrsebKRjV7X	0	0	0	0	0	0
STD_00000475_IyWFAEBspYzn	0	0	0	0	0	0
STD_00000496_LdOyboOTh1NI	0	0	0	0	0	0
STD_00000582_as^cC7^XgJeb	0	0	0	0	0	0
STD_00000608_v0OFzW2Pp1mJ	0	0	0	0	0	0
STD_00000691_MVWE0nMQcYJM	0	0	0	0	0	0
STD_00000725_7CQOHsEPX3Tn	0	0	0	0	0	0
STD_00000738_Nsl6f8JyjHbu	0	0	0	0	0	0
STD_00000745_BpJp6nKt20Es	4	5	0	0	9	9
STD_00000766_L8l7s34eG3Jl	7	6	6	9	7	9
STD_00000780_xlLCTYkt23YP	0	0	0	0	0	0
STD_00000810_y8Wt4s3xH8rR	0	0	0	0	0	0
STD_00000879_jtYKGkzte6I9	0	0	0	0	0	0
STD_00000882_S^HPJMMm9^Nd	0	0	0	0	0	0
STD_00000884_+ZNxtLEEwPw2	0	0	0	0	9	9
STD_00000946_jiuS5PDw+pKp	0	0	0	0	0	0
STD_00000953_BXt9UgMX2Mma	0	0	0	0	0	0
STD_00000995_spUEb91WGmpo	0	0	0	0	0	0
STD_00001002_nMKmuv8p5HDP	0	0	0	0	0	0
STD_00001015_ur+zTLr32zBO	0	0	0	0	0	0
STD_00001056_HcDgVnBmgIi4	0	9	0	0	0	9
STD_00001107_ObRj4nP482fN	0	0	0	0	0	0
STD_00001178_tthK^Gbg8Je1	0	0	0	9	6	9
STD_00001276_9aMjLwKJ^7Kb	0	0	0	0	0	0
STD_00001298_97ajx6oJ5p5g	0	0	0	0	0	0
STD_00001315_OyLerCMwPykX	0	0	0	0	0	0
STD_00001339_uZ2tPrQKuKxL	0	0	0	0	0	0
STD_00001345_8n5UYbtZYNKF	0	0	0	0	0	0
STD_00001358_gEUvlilRjYGy	0	0	0	0	0	0
STD_00001394_Wi+BC09u0dQS	0	0	0	0	0	0
STD_00001434_ALIQ0SMHxP1k	0	0	0	0	0	0
STD_00001482_e05BoYCPov9L	0	0	0	0	0	0
STD_00001509_zQ4rbzWaLku8	0	0	0	0	0	0
STD_00001518_Vb3azG3pakKD	0	0	0	0	0	0
STD_00001531_w76Tn0ynpLOe	0	0	0	0	0	0
STD_00001542_nl7bIQneiYAx	0	9	0	9	9	9
STD_00001556_778UYHDyRtc^	0	0	0	0	0	0
STD_00001576_nl7bIQneiYAx	9	9	0	9	9	9
STD_00001634_2WxjcUldANR^	0	0	0	0	0	0
STD_00001678_srxvEtOHqbKy	0	9	0	0	0	9
STD_00006202_kg7Aq+FGsxBW	7	9	0	0	9	9
STD_00010114_EwG+f0z5YUTB	0	0	9	0	9	9
STD_00010157_FeGCaNJkRPsG	0	9	0	0	6	9
STD_00010270_eT1fwbuwtwid	0	0	9	9	0	9
STD_00010305_HO^qQ^93Nzxj	0	0	9	9	0	9
STD_00010462_KQ50q+eFSY7d	0	0	9	9	0	9
STD_00010471_KQ50q+eFSY7d	0	0	9	7	0	9
STD_00010888_cZJgaS51wldX	9	9	0	7	9	9
STD_00010896_TXGHCyfiqcsq	0	0	0	0	6	6
STD_00011046_YShUDxCDQ^m0	9	0	0	6	0	9
STD_00011063_8UgL^uj3o1dW	0	0	9	9	9	9
STD_00011764_vUa1hHh6J9hz	9	9	0	0	0	9
STD_00011865_Om1oMlLBW57b	0	0	0	0	9	9
STD_00013617_C154xGXM3X4r	0	9	0	0	6	9

## Sheet: RT1_w_AI
folder_for_dicom	SDH	EDH	IVH	SAH	ICH	ANY
STD_00000001_sjiTDIYYMcsq	0	0	0	0	0	0
STD_00000012_6tOZ5VPEPsaG	0	0	0	9	9	9
STD_00000013_fNLY1x+9BVlE	0	0	0	2	9	9
STD_00000025_WGk^iFGY55F+	0	0	0	0	0	0
STD_00000031_0crFsQqRMQ9y	5	0	0	0	0	5
STD_00000040_sHt1y4BZSvW1	0	0	0	0	9	9
STD_00000046_OpMMdeFLur8w	5	0	0	0	0	5
STD_00000059_Z2pqVRWRWj^g	0	0	0	0	0	0
STD_00000068_e5RG4g70UYHa	0	0	9	9	9	9
STD_00000072_1gr8e2bTPImo	0	0	0	0	9	9
STD_00000085_mZ^xvyw+^mI+	0	0	0	0	0	0
STD_00000086_i3S+R19AI9AK	0	0	9	0	0	9
STD_00000093_^HSTBBZXia4I	0	0	9	0	9	9
STD_00000097_tjbjPxj^HMvD	0	0	0	0	0	0
STD_00000130_OtPXidbfLmT1	0	0	9	0	9	9
STD_00000148_^2i3ZL0WjP0I	0	0	0	0	0	0
STD_00000160_^HSTBBZXia4I	0	0	9	0	9	9
STD_00000162_cEvPxa5hP6Zu	7	0	0	0	0	7
STD_00000163_2EfoYhIJnUDL	0	0	0	0	0	0
STD_00000187_OLKrKch2k0MY	0	0	9	9	5	9
STD_00000193_0rEzEsK+cBNs	9	0	0	0	0	9
STD_00000195_t6y^6mrGIU7p	0	0	0	0	0	0
STD_00000199_KXRp27kflG^I	0	0	0	0	0	0
STD_00000208_8uuIcKUpUXhO	0	0	7	0	9	9
STD_00000212_P3Ry3N1Iwmdi	0	0	0	0	0	0
STD_00000219_MITS9StZK^Fk	0	0	0	0	0	0
STD_00000230_KnnVi6eYR5nj	0	0	0	0	0	0
STD_00000260_07AI+ZlVRMi8	9	0	0	0	5	9
STD_00000263_^HSTBBZXia4I	0	0	8	0	9	9
STD_00000270_Q6O6lOiiPShF	0	0	9	9	5	9
STD_00000293_Eo98d4xUmcBT	0	0	0	0	0	0
STD_00000298_^HSTBBZXia4I	0	0	0	0	9	9
STD_00000302_SZPHPhuGAuot	0	0	0	0	0	0
STD_00000322_eeemimYOzJ2U	8	0	0	0	0	8
STD_00000341_vuzyAV9fyX^x	0	0	0	0	0	0
STD_00000354_CTfjY2Cf5yi4	0	0	0	0	0	0
STD_00000361_5I0WpvJ4TeYr	0	0	9	9	0	9
STD_00000367_0ZuIYCAqHel7	0	0	9	0	9	9
STD_00000373_qfitlNy4ddUN	9	0	0	0	0	9
STD_00000385_8uuIcKUpUXhO	0	0	9	0	9	9
STD_00000398_jw2GRtKwSDwT	0	0	9	0	9	9
STD_00000421_Fk^s4nOjfdvz	9	0	0	0	0	9
STD_00000432_yQlp79PCDd5T	0	0	0	0	0	0
STD_00000441_H2VFyPdVJSN^	0	0	0	9	9	9
STD_00000450_BPLvtKsdqx0j	0	0	0	0	0	0
STD_00000462_7VoO5jNrAgM7	0	0	0	0	0	0
STD_00000471_4jrsebKRjV7X	0	0	0	0	0	0
STD_00000475_IyWFAEBspYzn	0	0	0	0	0	0
STD_00000496_LdOyboOTh1NI	0	0	0	0	0	0
STD_00000582_as^cC7^XgJeb	0	0	0	0	0	0
STD_00000608_v0OFzW2Pp1mJ	0	0	0	0	0	0
STD_00000691_MVWE0nMQcYJM	0	0	0	0	0	0
STD_00000725_7CQOHsEPX3Tn	0	0	0	0	0	0
STD_00000738_Nsl6f8JyjHbu	0	0	0	0	0	0
STD_00000745_BpJp6nKt20Es	4	6	0	0	9	9
STD_00000766_L8l7s34eG3Jl	5	8	6	9	5	9
STD_00000780_xlLCTYkt23YP	0	0	0	0	0	0
STD_00000810_y8Wt4s3xH8rR	0	0	0	0	0	0
STD_00000879_jtYKGkzte6I9	0	0	0	0	0	0
STD_00000882_S^HPJMMm9^Nd	0	0	0	0	0	0
STD_00000884_+ZNxtLEEwPw2	0	0	0	0	9	9
STD_00000946_jiuS5PDw+pKp	0	0	0	0	0	0
STD_00000953_BXt9UgMX2Mma	0	0	0	0	0	0
STD_00000995_spUEb91WGmpo	0	0	0	0	0	0
STD_00001002_nMKmuv8p5HDP	0	0	0	0	0	0
STD_00001015_ur+zTLr32zBO	0	0	0	0	0	0
STD_00001056_HcDgVnBmgIi4	0	9	0	0	0	9
STD_00001107_ObRj4nP482fN	0	0	0	0	0	0
STD_00001178_tthK^Gbg8Je1	9	0	0	9	9	9
STD_00001276_9aMjLwKJ^7Kb	8	5	0	0	0	9
STD_00001298_97ajx6oJ5p5g	0	0	0	0	0	0
STD_00001315_OyLerCMwPykX	0	0	0	0	0	0
STD_00001339_uZ2tPrQKuKxL	0	0	0	0	0	0
STD_00001345_8n5UYbtZYNKF	0	0	0	0	0	0
STD_00001358_gEUvlilRjYGy	0	0	0	0	0	0
STD_00001394_Wi+BC09u0dQS	0	0	0	0	0	0
STD_00001434_ALIQ0SMHxP1k	0	0	0	0	0	0
STD_00001482_e05BoYCPov9L	0	0	0	0	0	0
STD_00001509_zQ4rbzWaLku8	0	0	0	0	0	0
STD_00001518_Vb3azG3pakKD	0	0	0	0	0	0
STD_00001531_w76Tn0ynpLOe	0	0	0	0	0	0
STD_00001542_nl7bIQneiYAx	9	9	0	9	0	9
STD_00001556_778UYHDyRtc^	0	0	0	0	0	0
STD_00001576_nl7bIQneiYAx	9	9	4	9	5	9
STD_00001634_2WxjcUldANR^	0	0	0	0	0	0
STD_00001678_srxvEtOHqbKy	0	9	0	0	0	9
STD_00006202_kg7Aq+FGsxBW	9	9	0	0	9	9
STD_00010114_EwG+f0z5YUTB	5	0	9	0	9	9
STD_00010157_FeGCaNJkRPsG	0	9	0	0	9	9
STD_00010270_eT1fwbuwtwid	9	0	9	9	0	9
STD_00010305_HO^qQ^93Nzxj	0	0	9	9	0	9
STD_00010462_KQ50q+eFSY7d	0	0	9	9	0	9
STD_00010471_KQ50q+eFSY7d	0	0	9	9	0	9
STD_00010888_cZJgaS51wldX	9	9	9	9	9	9
STD_00010896_TXGHCyfiqcsq	0	0	0	0	0	0
STD_00011046_YShUDxCDQ^m0	9	0	9	9	0	9
STD_00011063_8UgL^uj3o1dW	0	0	9	9	7	9
STD_00011764_vUa1hHh6J9hz	9	9	0	0	4	9
STD_00011865_Om1oMlLBW57b	0	0	9	0	9	9
STD_00013617_C154xGXM3X4r	0	9	0	0	9	9

## Sheet: RT2_wo_AI
folder_for_dicom	SDH	EDH	IVH	SAH	ICH	ANY
STD_00000001_sjiTDIYYMcsq	0	0	0	0	0	0
STD_00000012_6tOZ5VPEPsaG	0	0	0	9	7	9
STD_00000013_fNLY1x+9BVlE	0	0	0	0	9	9
STD_00000025_WGk^iFGY55F+	0	0	0	0	0	0
STD_00000031_0crFsQqRMQ9y	8	0	0	0	0	9
STD_00000040_sHt1y4BZSvW1	0	0	0	0	9	9
STD_00000046_OpMMdeFLur8w	0	8	0	0	0	9
STD_00000059_Z2pqVRWRWj^g	0	0	0	0	0	0
STD_00000068_e5RG4g70UYHa	0	0	8	0	9	9
STD_00000072_1gr8e2bTPImo	0	0	0	0	9	9
STD_00000085_mZ^xvyw+^mI+	0	0	0	0	0	0
STD_00000086_i3S+R19AI9AK	0	0	0	0	0	0
STD_00000093_^HSTBBZXia4I	0	0	0	0	9	9
STD_00000097_tjbjPxj^HMvD	0	0	0	0	0	0
STD_00000130_OtPXidbfLmT1	0	0	8	0	9	9
STD_00000148_^2i3ZL0WjP0I	0	0	0	0	0	0
STD_00000160_^HSTBBZXia4I	0	0	0	0	9	9
STD_00000162_cEvPxa5hP6Zu	7	0	0	0	0	8
STD_00000163_2EfoYhIJnUDL	0	0	0	0	0	0
STD_00000187_OLKrKch2k0MY	0	0	9	9	7	9
STD_00000193_0rEzEsK+cBNs	9	0	0	0	0	9
STD_00000195_t6y^6mrGIU7p	0	0	0	0	0	0
STD_00000199_KXRp27kflG^I	0	0	0	0	0	2
STD_00000208_8uuIcKUpUXhO	0	0	7	0	9	9
STD_00000212_P3Ry3N1Iwmdi	0	0	0	0	0	0
STD_00000219_MITS9StZK^Fk	0	0	0	0	0	1
STD_00000230_KnnVi6eYR5nj	0	0	0	0	0	0
STD_00000260_07AI+ZlVRMi8	9	0	0	0	0	9
STD_00000263_^HSTBBZXia4I	0	0	0	0	9	9
STD_00000270_Q6O6lOiiPShF	0	0	0	0	7	7
STD_00000293_Eo98d4xUmcBT	5	6	0	0	0	6
STD_00000298_^HSTBBZXia4I	0	0	0	0	9	9
STD_00000302_SZPHPhuGAuot	0	0	0	0	0	4
STD_00000322_eeemimYOzJ2U	9	0	0	0	0	9
STD_00000341_vuzyAV9fyX^x	0	0	0	0	0	0
STD_00000354_CTfjY2Cf5yi4	0	0	0	0	0	0
STD_00000361_5I0WpvJ4TeYr	0	0	5	9	0	9
STD_00000367_0ZuIYCAqHel7	0	0	0	0	9	9
STD_00000373_qfitlNy4ddUN	9	0	0	0	0	9
STD_00000385_8uuIcKUpUXhO	0	0	8	0	9	9
STD_00000398_jw2GRtKwSDwT	0	0	6	0	9	9
STD_00000421_Fk^s4nOjfdvz	8	0	0	0	0	8
STD_00000432_yQlp79PCDd5T	0	0	0	0	0	0
STD_00000441_H2VFyPdVJSN^	0	0	0	0	0	4
STD_00000450_BPLvtKsdqx0j	0	0	0	0	0	0
STD_00000462_7VoO5jNrAgM7	0	0	0	0	0	0
STD_00000471_4jrsebKRjV7X	0	0	0	0	0	0
STD_00000475_IyWFAEBspYzn	0	0	0	0	0	1
STD_00000496_LdOyboOTh1NI	0	0	0	0	0	0
STD_00000582_as^cC7^XgJeb	0	0	0	0	0	0
STD_00000608_v0OFzW2Pp1mJ	0	0	0	0	0	0
STD_00000691_MVWE0nMQcYJM	0	0	0	0	0	1
STD_00000725_7CQOHsEPX3Tn	0	0	0	0	0	0
STD_00000738_Nsl6f8JyjHbu	0	0	0	0	0	1
STD_00000745_BpJp6nKt20Es	6	0	0	0	9	9
STD_00000766_L8l7s34eG3Jl	9	0	0	6	5	9
STD_00000780_xlLCTYkt23YP	0	0	0	0	0	0
STD_00000810_y8Wt4s3xH8rR	0	0	0	0	0	0
STD_00000879_jtYKGkzte6I9	0	0	0	0	0	0
STD_00000882_S^HPJMMm9^Nd	5	0	0	0	0	5
STD_00000884_+ZNxtLEEwPw2	0	0	0	0	9	9
STD_00000946_jiuS5PDw+pKp	0	0	0	0	0	2
STD_00000953_BXt9UgMX2Mma	0	0	0	0	0	0
STD_00000995_spUEb91WGmpo	0	0	0	0	0	1
STD_00001002_nMKmuv8p5HDP	0	0	0	0	0	0
STD_00001015_ur+zTLr32zBO	0	0	0	0	0	2
STD_00001056_HcDgVnBmgIi4	0	7	0	0	7	9
STD_00001107_ObRj4nP482fN	0	0	0	0	0	0
STD_00001178_tthK^Gbg8Je1	9	0	0	5	5	9
STD_00001276_9aMjLwKJ^7Kb	0	0	0	0	0	1
STD_00001298_97ajx6oJ5p5g	0	0	0	0	0	0
STD_00001315_OyLerCMwPykX	0	0	0	0	0	0
STD_00001339_uZ2tPrQKuKxL	0	0	0	0	0	2
STD_00001345_8n5UYbtZYNKF	0	0	0	0	0	0
STD_00001358_gEUvlilRjYGy	0	0	0	0	0	0
STD_00001394_Wi+BC09u0dQS	0	0	0	0	5	5
STD_00001434_ALIQ0SMHxP1k	0	0	0	0	0	0
STD_00001482_e05BoYCPov9L	0	0	0	0	0	0
STD_00001509_zQ4rbzWaLku8	0	0	0	0	0	0
STD_00001518_Vb3azG3pakKD	0	0	0	0	0	0
STD_00001531_w76Tn0ynpLOe	0	0	0	0	0	0
STD_00001542_nl7bIQneiYAx	8	7	0	5	6	9
STD_00001556_778UYHDyRtc^	7	0	0	0	0	7
STD_00001576_nl7bIQneiYAx	8	7	0	7	6	9
STD_00001634_2WxjcUldANR^	0	0	0	0	0	0
STD_00001678_srxvEtOHqbKy	0	9	0	0	0	9
STD_00006202_kg7Aq+FGsxBW	9	8	0	0	9	9
STD_00010114_EwG+f0z5YUTB	0	0	7	0	9	9
STD_00010157_FeGCaNJkRPsG	0	9	0	0	7	9
STD_00010270_eT1fwbuwtwid	0	0	9	9	0	9
STD_00010305_HO^qQ^93Nzxj	0	0	0	9	0	9
STD_00010462_KQ50q+eFSY7d	0	0	0	9	6	9
STD_00010471_KQ50q+eFSY7d	0	0	0	6	0	7
STD_00010888_cZJgaS51wldX	5	9	0	7	9	9
STD_00010896_TXGHCyfiqcsq	0	0	0	0	0	2
STD_00011046_YShUDxCDQ^m0	9	0	0	0	0	9
STD_00011063_8UgL^uj3o1dW	0	0	0	8	7	9
STD_00011764_vUa1hHh6J9hz	0	8	0	0	0	9
STD_00011865_Om1oMlLBW57b	0	0	0	0	9	9
STD_00013617_C154xGXM3X4r	0	9	0	0	0	9

## Sheet: RT2_w_AI
folder_for_dicom	SDH	EDH	IVH	SAH	ICH	ANY
STD_00000001_sjiTDIYYMcsq	0	0	0	0	0	0
STD_00000012_6tOZ5VPEPsaG	0	0	0	9	9	9
STD_00000013_fNLY1x+9BVlE	0	0	0	5	9	9
STD_00000025_WGk^iFGY55F+	0	0	0	0	6	6
STD_00000031_0crFsQqRMQ9y	9	0	0	0	0	9
STD_00000040_sHt1y4BZSvW1	0	0	0	0	9	9
STD_00000046_OpMMdeFLur8w	0	7	0	0	0	9
STD_00000059_Z2pqVRWRWj^g	0	0	0	0	0	0
STD_00000068_e5RG4g70UYHa	0	0	9	9	9	9
STD_00000072_1gr8e2bTPImo	0	0	6	0	9	9
STD_00000085_mZ^xvyw+^mI+	0	0	0	0	0	0
STD_00000086_i3S+R19AI9AK	0	0	9	0	0	9
STD_00000093_^HSTBBZXia4I	0	0	0	0	9	9
STD_00000097_tjbjPxj^HMvD	0	0	0	0	0	0
STD_00000130_OtPXidbfLmT1	0	0	9	0	9	9
STD_00000148_^2i3ZL0WjP0I	0	0	0	0	0	0
STD_00000160_^HSTBBZXia4I	0	0	0	0	9	9
STD_00000162_cEvPxa5hP6Zu	9	0	0	0	0	9
STD_00000163_2EfoYhIJnUDL	0	0	0	0	0	0
STD_00000187_OLKrKch2k0MY	0	0	9	9	6	9
STD_00000193_0rEzEsK+cBNs	9	0	0	0	0	9
STD_00000195_t6y^6mrGIU7p	0	0	0	0	0	0
STD_00000199_KXRp27kflG^I	0	0	0	0	0	2
STD_00000208_8uuIcKUpUXhO	0	0	7	0	9	9
STD_00000212_P3Ry3N1Iwmdi	0	0	0	0	0	0
STD_00000219_MITS9StZK^Fk	0	0	0	0	0	0
STD_00000230_KnnVi6eYR5nj	0	0	0	0	0	0
STD_00000260_07AI+ZlVRMi8	9	0	0	0	0	9
STD_00000263_^HSTBBZXia4I	0	0	0	0	9	9
STD_00000270_Q6O6lOiiPShF	0	0	5	7	9	9
STD_00000293_Eo98d4xUmcBT	5	0	0	0	0	5
STD_00000298_^HSTBBZXia4I	0	0	0	0	9	9
STD_00000302_SZPHPhuGAuot	0	0	0	0	0	0
STD_00000322_eeemimYOzJ2U	9	0	0	0	0	9
STD_00000341_vuzyAV9fyX^x	0	0	0	0	0	0
STD_00000354_CTfjY2Cf5yi4	0	0	0	0	0	0
STD_00000361_5I0WpvJ4TeYr	0	0	9	9	0	9
STD_00000367_0ZuIYCAqHel7	5	0	0	0	9	9
STD_00000373_qfitlNy4ddUN	9	0	0	0	0	9
STD_00000385_8uuIcKUpUXhO	0	0	9	0	9	9
STD_00000398_jw2GRtKwSDwT	0	0	8	0	9	9
STD_00000421_Fk^s4nOjfdvz	9	0	0	0	0	9
STD_00000432_yQlp79PCDd5T	0	0	0	0	0	0
STD_00000441_H2VFyPdVJSN^	5	0	0	0	0	5
STD_00000450_BPLvtKsdqx0j	0	0	0	0	0	0
STD_00000462_7VoO5jNrAgM7	0	0	0	0	0	0
STD_00000471_4jrsebKRjV7X	0	0	0	0	0	0
STD_00000475_IyWFAEBspYzn	0	0	0	0	0	0
STD_00000496_LdOyboOTh1NI	0	0	0	0	0	0
STD_00000582_as^cC7^XgJeb	0	0	0	0	0	0
STD_00000608_v0OFzW2Pp1mJ	0	0	0	0	0	0
STD_00000691_MVWE0nMQcYJM	0	0	0	0	0	0
STD_00000725_7CQOHsEPX3Tn	0	0	0	0	0	0
STD_00000738_Nsl6f8JyjHbu	0	0	0	0	0	0
STD_00000745_BpJp6nKt20Es	8	0	0	0	9	9
STD_00000766_L8l7s34eG3Jl	9	0	0	9	5	9
STD_00000780_xlLCTYkt23YP	0	0	0	0	0	0
STD_00000810_y8Wt4s3xH8rR	0	0	0	0	0	0
STD_00000879_jtYKGkzte6I9	0	0	0	0	0	0
STD_00000882_S^HPJMMm9^Nd	0	0	0	0	0	2
STD_00000884_+ZNxtLEEwPw2	0	0	0	0	9	9
STD_00000946_jiuS5PDw+pKp	0	0	0	0	0	0
STD_00000953_BXt9UgMX2Mma	0	0	0	0	0	0
STD_00000995_spUEb91WGmpo	0	0	0	0	0	0
STD_00001002_nMKmuv8p5HDP	0	0	0	0	0	0
STD_00001015_ur+zTLr32zBO	0	0	0	0	0	0
STD_00001056_HcDgVnBmgIi4	0	8	0	0	5	9
STD_00001107_ObRj4nP482fN	0	0	0	0	0	0
STD_00001178_tthK^Gbg8Je1	9	0	0	9	7	9
STD_00001276_9aMjLwKJ^7Kb	0	0	0	0	0	0
STD_00001298_97ajx6oJ5p5g	0	0	0	0	0	0
STD_00001315_OyLerCMwPykX	0	0	0	0	0	0
STD_00001339_uZ2tPrQKuKxL	0	0	0	0	0	0
STD_00001345_8n5UYbtZYNKF	0	0	0	0	0	0
STD_00001358_gEUvlilRjYGy	0	0	0	0	0	0
STD_00001394_Wi+BC09u0dQS	0	0	0	0	0	5
STD_00001434_ALIQ0SMHxP1k	0	0	0	0	0	0
STD_00001482_e05BoYCPov9L	0	0	0	0	0	0
STD_00001509_zQ4rbzWaLku8	0	0	0	0	0	0
STD_00001518_Vb3azG3pakKD	0	0	0	0	0	0
STD_00001531_w76Tn0ynpLOe	0	0	0	0	0	0
STD_00001542_nl7bIQneiYAx	9	9	0	9	0	9
STD_00001556_778UYHDyRtc^	7	0	0	0	0	7
STD_00001576_nl7bIQneiYAx	9	9	0	9	0	9
STD_00001634_2WxjcUldANR^	0	0	0	0	0	0
STD_00001678_srxvEtOHqbKy	0	9	0	0	0	9
STD_00006202_kg7Aq+FGsxBW	9	9	0	0	9	9
STD_00010114_EwG+f0z5YUTB	0	0	9	7	9	9
STD_00010157_FeGCaNJkRPsG	9	0	0	0	5	9
STD_00010270_eT1fwbuwtwid	4	0	9	9	0	9
STD_00010305_HO^qQ^93Nzxj	5	0	0	9	0	9
STD_00010462_KQ50q+eFSY7d	0	0	9	9	0	9
STD_00010471_KQ50q+eFSY7d	0	0	9	9	0	9
STD_00010888_cZJgaS51wldX	4	9	0	9	9	9
STD_00010896_TXGHCyfiqcsq	4	0	5	0	0	5
STD_00011046_YShUDxCDQ^m0	9	0	0	7	0	9
STD_00011063_8UgL^uj3o1dW	7	0	7	9	9	9
STD_00011764_vUa1hHh6J9hz	8	9	0	0	8	9
STD_00011865_Om1oMlLBW57b	0	0	5	0	9	9
STD_00013617_C154xGXM3X4r	0	9	0	0	9	9

## Sheet: RT3_wo_AI
folder_for_dicom	SDH	EDH	IVH	SAH	ICH	ANY
STD_00000001_sjiTDIYYMcsq	0	0	0	0	1	2
STD_00000012_6tOZ5VPEPsaG	0	0	0	8	0	9
STD_00000013_fNLY1x+9BVlE	0	0	0	0	8	9
STD_00000025_WGk^iFGY55F+	0	0	0	3	0	3
STD_00000031_0crFsQqRMQ9y	7	0	2	0	0	8
STD_00000040_sHt1y4BZSvW1	0	0	0	1	7	9
STD_00000046_OpMMdeFLur8w	0	8	0	0	0	8
STD_00000059_Z2pqVRWRWj^g	0	0	0	0	0	0
STD_00000068_e5RG4g70UYHa	0	0	5	6	7	9
STD_00000072_1gr8e2bTPImo	0	0	0	0	8	8
STD_00000085_mZ^xvyw+^mI+	0	0	0	0	0	0
STD_00000086_i3S+R19AI9AK	0	0	4	0	0	4
STD_00000093_^HSTBBZXia4I	0	0	0	0	8	8
STD_00000097_tjbjPxj^HMvD	0	0	0	0	3	3
STD_00000130_OtPXidbfLmT1	0	0	9	1	9	9
STD_00000148_^2i3ZL0WjP0I	0	0	0	0	0	0
STD_00000160_^HSTBBZXia4I	0	0	0	0	8	8
STD_00000162_cEvPxa5hP6Zu	9	0	0	0	0	9
STD_00000163_2EfoYhIJnUDL	0	0	0	0	0	0
STD_00000187_OLKrKch2k0MY	0	0	9	9	0	9
STD_00000193_0rEzEsK+cBNs	8	0	0	0	0	8
STD_00000195_t6y^6mrGIU7p	0	0	0	0	0	0
STD_00000199_KXRp27kflG^I	0	0	0	0	0	2
STD_00000208_8uuIcKUpUXhO	0	0	0	0	7	7
STD_00000212_P3Ry3N1Iwmdi	0	0	0	0	0	0
STD_00000219_MITS9StZK^Fk	0	0	0	0	0	2
STD_00000230_KnnVi6eYR5nj	0	0	0	0	0	0
STD_00000260_07AI+ZlVRMi8	8	0	0	0	0	8
STD_00000263_^HSTBBZXia4I	0	0	0	0	9	9
STD_00000270_Q6O6lOiiPShF	0	0	0	8	4	9
STD_00000293_Eo98d4xUmcBT	0	8	0	0	0	8
STD_00000298_^HSTBBZXia4I	0	0	0	0	9	9
STD_00000302_SZPHPhuGAuot	0	0	0	0	0	0
STD_00000322_eeemimYOzJ2U	8	0	0	0	0	8
STD_00000341_vuzyAV9fyX^x	0	0	0	0	0	0
STD_00000354_CTfjY2Cf5yi4	0	0	0	4	0	4
STD_00000361_5I0WpvJ4TeYr	0	0	2	9	0	9
STD_00000367_0ZuIYCAqHel7	0	0	7	0	9	9
STD_00000373_qfitlNy4ddUN	8	0	0	0	0	8
STD_00000385_8uuIcKUpUXhO	0	0	9	0	9	9
STD_00000398_jw2GRtKwSDwT	0	0	9	0	0	9
STD_00000421_Fk^s4nOjfdvz	0	0	0	0	0	4
STD_00000432_yQlp79PCDd5T	0	0	0	0	0	0
STD_00000441_H2VFyPdVJSN^	0	0	0	6	0	6
STD_00000450_BPLvtKsdqx0j	0	0	0	7	0	7
STD_00000462_7VoO5jNrAgM7	0	0	0	0	0	0
STD_00000471_4jrsebKRjV7X	0	0	0	0	0	0
STD_00000475_IyWFAEBspYzn	0	0	0	2	0	2
STD_00000496_LdOyboOTh1NI	0	0	0	0	0	0
STD_00000582_as^cC7^XgJeb	0	0	0	0	0	0
STD_00000608_v0OFzW2Pp1mJ	0	0	0	0	0	0
STD_00000691_MVWE0nMQcYJM	0	0	0	0	0	0
STD_00000725_7CQOHsEPX3Tn	0	0	0	0	0	0
STD_00000738_Nsl6f8JyjHbu	0	0	0	0	0	2
STD_00000745_BpJp6nKt20Es	7	0	0	0	8	9
STD_00000766_L8l7s34eG3Jl	8	0	5	9	0	9
STD_00000780_xlLCTYkt23YP	0	0	0	0	0	0
STD_00000810_y8Wt4s3xH8rR	0	0	0	0	0	0
STD_00000879_jtYKGkzte6I9	0	0	0	0	3	3
STD_00000882_S^HPJMMm9^Nd	0	0	0	3	1	3
STD_00000884_+ZNxtLEEwPw2	0	0	0	0	8	8
STD_00000946_jiuS5PDw+pKp	0	0	0	0	1	2
STD_00000953_BXt9UgMX2Mma	0	0	0	0	0	2
STD_00000995_spUEb91WGmpo	0	0	0	1	0	2
STD_00001002_nMKmuv8p5HDP	0	0	0	0	0	0
STD_00001015_ur+zTLr32zBO	0	0	0	0	0	0
STD_00001056_HcDgVnBmgIi4	0	0	0	0	7	7
STD_00001107_ObRj4nP482fN	0	0	0	0	0	0
STD_00001178_tthK^Gbg8Je1	0	0	0	9	0	9
STD_00001276_9aMjLwKJ^7Kb	0	0	0	0	0	0
STD_00001298_97ajx6oJ5p5g	0	0	0	3	0	3
STD_00001315_OyLerCMwPykX	0	0	0	0	0	0
STD_00001339_uZ2tPrQKuKxL	0	0	0	0	0	0
STD_00001345_8n5UYbtZYNKF	0	0	0	2	2	2
STD_00001358_gEUvlilRjYGy	0	0	0	0	0	0
STD_00001394_Wi+BC09u0dQS	0	0	0	7	0	7
STD_00001434_ALIQ0SMHxP1k	0	0	0	0	0	0
STD_00001482_e05BoYCPov9L	0	0	0	0	0	0
STD_00001509_zQ4rbzWaLku8	0	0	0	0	0	0
STD_00001518_Vb3azG3pakKD	0	0	0	0	0	0
STD_00001531_w76Tn0ynpLOe	0	0	0	0	0	0
STD_00001542_nl7bIQneiYAx	0	0	0	9	0	9
STD_00001556_778UYHDyRtc^	0	0	0	0	0	0
STD_00001576_nl7bIQneiYAx	0	0	0	9	0	9
STD_00001634_2WxjcUldANR^	0	0	0	0	0	0
STD_00001678_srxvEtOHqbKy	0	9	0	3	0	9
STD_00006202_kg7Aq+FGsxBW	6	6	0	3	6	9
STD_00010114_EwG+f0z5YUTB	0	0	0	2	9	9
STD_00010157_FeGCaNJkRPsG	2	7	0	0	0	9
STD_00010270_eT1fwbuwtwid	0	0	8	9	0	9
STD_00010305_HO^qQ^93Nzxj	0	0	0	8	0	8
STD_00010462_KQ50q+eFSY7d	0	0	8	9	0	9
STD_00010471_KQ50q+eFSY7d	0	0	8	4	0	8
STD_00010888_cZJgaS51wldX	0	9	0	8	9	9
STD_00010896_TXGHCyfiqcsq	0	0	0	0	0	0
STD_00011046_YShUDxCDQ^m0	0	4	0	8	0	9
STD_00011063_8UgL^uj3o1dW	0	0	7	9	9	9
STD_00011764_vUa1hHh6J9hz	0	7	0	0	0	7
STD_00011865_Om1oMlLBW57b	0	0	0	0	8	8
STD_00013617_C154xGXM3X4r	0	9	0	0	2	9

## Sheet: RT3_w_AI
folder_for_dicom	SDH	EDH	IVH	SAH	ICH	ANY
STD_00000001_sjiTDIYYMcsq	0	0	0	0	0	0
STD_00000012_6tOZ5VPEPsaG	0	0	0	9	9	9
STD_00000013_fNLY1x+9BVlE	0	0	0	3	9	9
STD_00000025_WGk^iFGY55F+	0	0	0	0	0	0
STD_00000031_0crFsQqRMQ9y	8	0	0	0	0	8
STD_00000040_sHt1y4BZSvW1	0	0	0	4	9	9
STD_00000046_OpMMdeFLur8w	0	7	0	0	0	7
STD_00000059_Z2pqVRWRWj^g	0	0	0	0	0	0
STD_00000068_e5RG4g70UYHa	0	0	9	9	9	9
STD_00000072_1gr8e2bTPImo	0	0	3	5	9	9
STD_00000085_mZ^xvyw+^mI+	0	0	0	0	0	0
STD_00000086_i3S+R19AI9AK	0	0	9	0	0	9
STD_00000093_^HSTBBZXia4I	0	0	3	3	9	9
STD_00000097_tjbjPxj^HMvD	0	0	0	0	0	0
STD_00000130_OtPXidbfLmT1	0	0	9	5	9	9
STD_00000148_^2i3ZL0WjP0I	0	0	0	0	0	0
STD_00000160_^HSTBBZXia4I	0	0	5	0	9	9
STD_00000162_cEvPxa5hP6Zu	8	0	0	0	0	8
STD_00000163_2EfoYhIJnUDL	0	0	0	0	0	0
STD_00000187_OLKrKch2k0MY	0	0	9	9	6	9
STD_00000193_0rEzEsK+cBNs	9	0	0	0	0	9
STD_00000195_t6y^6mrGIU7p	0	0	0	0	0	0
STD_00000199_KXRp27kflG^I	0	0	0	2	0	2
STD_00000208_8uuIcKUpUXhO	0	0	6	2	9	9
STD_00000212_P3Ry3N1Iwmdi	0	0	0	0	0	0
STD_00000219_MITS9StZK^Fk	0	0	0	2	0	2
STD_00000230_KnnVi6eYR5nj	2	0	0	0	0	2
STD_00000260_07AI+ZlVRMi8	9	0	0	0	0	9
STD_00000263_^HSTBBZXia4I	0	0	5	0	9	9
STD_00000270_Q6O6lOiiPShF	0	0	7	9	9	9
STD_00000293_Eo98d4xUmcBT	0	0	0	2	0	2
STD_00000298_^HSTBBZXia4I	0	0	0	3	9	9
STD_00000302_SZPHPhuGAuot	0	0	0	0	0	0
STD_00000322_eeemimYOzJ2U	7	0	0	0	0	7
STD_00000341_vuzyAV9fyX^x	0	0	0	0	0	0
STD_00000354_CTfjY2Cf5yi4	0	0	0	0	0	0
STD_00000361_5I0WpvJ4TeYr	0	0	9	9	0	9
STD_00000367_0ZuIYCAqHel7	0	0	9	3	9	9
STD_00000373_qfitlNy4ddUN	9	0	0	0	0	9
STD_00000385_8uuIcKUpUXhO	0	0	9	4	9	9
STD_00000398_jw2GRtKwSDwT	0	0	9	0	9	9
STD_00000421_Fk^s4nOjfdvz	8	0	0	0	0	8
STD_00000432_yQlp79PCDd5T	0	0	0	0	0	0
STD_00000441_H2VFyPdVJSN^	2	0	0	9	5	9
STD_00000450_BPLvtKsdqx0j	2	0	0	0	0	2
STD_00000462_7VoO5jNrAgM7	0	0	0	0	0	0
STD_00000471_4jrsebKRjV7X	0	0	0	0	0	0
STD_00000475_IyWFAEBspYzn	0	0	0	0	0	0
STD_00000496_LdOyboOTh1NI	0	0	0	0	0	0
STD_00000582_as^cC7^XgJeb	0	0	0	0	0	0
STD_00000608_v0OFzW2Pp1mJ	0	0	0	0	0	0
STD_00000691_MVWE0nMQcYJM	0	0	0	0	0	0
STD_00000725_7CQOHsEPX3Tn	0	0	0	0	0	0
STD_00000738_Nsl6f8JyjHbu	0	0	0	0	0	0
STD_00000745_BpJp6nKt20Es	9	0	0	3	9	9
STD_00000766_L8l7s34eG3Jl	9	0	9	9	3	9
STD_00000780_xlLCTYkt23YP	0	0	0	0	0	0
STD_00000810_y8Wt4s3xH8rR	0	0	0	0	0	0
STD_00000879_jtYKGkzte6I9	0	0	0	0	0	0
STD_00000882_S^HPJMMm9^Nd	0	0	0	0	0	0
STD_00000884_+ZNxtLEEwPw2	0	0	0	0	9	9
STD_00000946_jiuS5PDw+pKp	0	0	0	0	0	0
STD_00000953_BXt9UgMX2Mma	0	0	0	0	0	0
STD_00000995_spUEb91WGmpo	0	0	0	0	0	0
STD_00001002_nMKmuv8p5HDP	0	0	0	0	0	0
STD_00001015_ur+zTLr32zBO	0	0	0	0	0	0
STD_00001056_HcDgVnBmgIi4	3	6	4	0	0	8
STD_00001107_ObRj4nP482fN	0	0	0	0	0	0
STD_00001178_tthK^Gbg8Je1	5	0	0	9	5	9
STD_00001276_9aMjLwKJ^7Kb	4	0	0	0	0	4
STD_00001298_97ajx6oJ5p5g	0	0	0	0	0	0
STD_00001315_OyLerCMwPykX	0	0	0	2	0	2
STD_00001339_uZ2tPrQKuKxL	0	0	0	0	0	0
STD_00001345_8n5UYbtZYNKF	0	0	0	0	0	0
STD_00001358_gEUvlilRjYGy	0	0	0	0	0	0
STD_00001394_Wi+BC09u0dQS	0	0	0	0	0	0
STD_00001434_ALIQ0SMHxP1k	0	0	0	0	0	0
STD_00001482_e05BoYCPov9L	0	0	0	0	0	0
STD_00001509_zQ4rbzWaLku8	0	0	0	0	0	0
STD_00001518_Vb3azG3pakKD	0	0	0	0	0	0
STD_00001531_w76Tn0ynpLOe	0	0	0	0	0	0
STD_00001542_nl7bIQneiYAx	6	4	0	8	0	9
STD_00001556_778UYHDyRtc^	0	0	0	0	0	0
STD_00001576_nl7bIQneiYAx	6	4	0	9	3	9
STD_00001634_2WxjcUldANR^	0	0	0	0	0	0
STD_00001678_srxvEtOHqbKy	2	8	0	3	4	9
STD_00006202_kg7Aq+FGsxBW	9	0	0	0	9	9
STD_00010114_EwG+f0z5YUTB	3	0	9	9	9	9
STD_00010157_FeGCaNJkRPsG	3	3	0	5	6	9
STD_00010270_eT1fwbuwtwid	3	0	9	9	0	9
STD_00010305_HO^qQ^93Nzxj	0	0	7	9	0	9
STD_00010462_KQ50q+eFSY7d	2	0	9	9	0	9
STD_00010471_KQ50q+eFSY7d	0	0	9	9	0	9
STD_00010888_cZJgaS51wldX	2	9	0	9	9	9
STD_00010896_TXGHCyfiqcsq	7	0	5	0	0	7
STD_00011046_YShUDxCDQ^m0	9	0	3	9	0	9
STD_00011063_8UgL^uj3o1dW	2	0	9	9	9	9
STD_00011764_vUa1hHh6J9hz	0	7	0	0	0	7
STD_00011865_Om1oMlLBW57b	0	0	9	3	9	9
STD_00013617_C154xGXM3X4r	2	9	0	0	2	9

## Sheet: RT4_wo_AI
folder_for_dicom	SDH	EDH	IVH	SAH	ICH	ANY
STD_00000001_sjiTDIYYMcsq	0	0	0	0	1	1
STD_00000012_6tOZ5VPEPsaG	1	0	0	9	4	9
STD_00000013_fNLY1x+9BVlE	0	0	0	2	9	9
STD_00000025_WGk^iFGY55F+	0	0	0	2	1	2
STD_00000031_0crFsQqRMQ9y	5	0	0	0	0	0
STD_00000040_sHt1y4BZSvW1	0	0	0	0	9	9
STD_00000046_OpMMdeFLur8w	0	9	0	0	0	9
STD_00000059_Z2pqVRWRWj^g	0	0	0	0	1	1
STD_00000068_e5RG4g70UYHa	0	0	9	9	4	9
STD_00000072_1gr8e2bTPImo	0	0	0	0	9	9
STD_00000085_mZ^xvyw+^mI+	0	0	0	0	0	0
STD_00000086_i3S+R19AI9AK	0	0	8	1	1	8
STD_00000093_^HSTBBZXia4I	0	0	5	0	9	9
STD_00000097_tjbjPxj^HMvD	0	0	0	1	5	5
STD_00000130_OtPXidbfLmT1	0	0	9	6	9	9
STD_00000148_^2i3ZL0WjP0I	0	0	0	2	3	3
STD_00000160_^HSTBBZXia4I	0	0	6	0	9	9
STD_00000162_cEvPxa5hP6Zu	9	4	0	0	0	9
STD_00000163_2EfoYhIJnUDL	2	2	0	0	4	4
STD_00000187_OLKrKch2k0MY	0	0	9	9	5	9
STD_00000193_0rEzEsK+cBNs	9	4	0	0	2	9
STD_00000195_t6y^6mrGIU7p	0	0	0	0	0	0
STD_00000199_KXRp27kflG^I	2	2	0	2	2	2
STD_00000208_8uuIcKUpUXhO	0	0	4	2	9	9
STD_00000212_P3Ry3N1Iwmdi	0	0	0	0	0	0
STD_00000219_MITS9StZK^Fk	0	0	0	0	0	0
STD_00000230_KnnVi6eYR5nj	0	0	0	0	5	5
STD_00000260_07AI+ZlVRMi8	8	3	0	0	0	8
STD_00000263_^HSTBBZXia4I	0	0	4	0	9	9
STD_00000270_Q6O6lOiiPShF	0	0	0	0	9	9
STD_00000293_Eo98d4xUmcBT	0	0	0	0	2	2
STD_00000298_^HSTBBZXia4I	0	0	0	0	9	9
STD_00000302_SZPHPhuGAuot	5	4	0	0	0	5
STD_00000322_eeemimYOzJ2U	5	3	0	0	0	5
STD_00000341_vuzyAV9fyX^x	1	1	1	1	2	2
STD_00000354_CTfjY2Cf5yi4	3	0	0	0	0	3
STD_00000361_5I0WpvJ4TeYr	0	0	0	9	2	9
STD_00000367_0ZuIYCAqHel7	0	0	1	2	9	9
STD_00000373_qfitlNy4ddUN	6	6	0	0	0	6
STD_00000385_8uuIcKUpUXhO	0	0	9	4	9	9
STD_00000398_jw2GRtKwSDwT	0	0	9	4	9	9
STD_00000421_Fk^s4nOjfdvz	4	7	0	0	1	7
STD_00000432_yQlp79PCDd5T	0	0	0	0	0	0
STD_00000441_H2VFyPdVJSN^	0	1	7	1	8	8
STD_00000450_BPLvtKsdqx0j	0	0	0	0	8	8
STD_00000462_7VoO5jNrAgM7	0	0	0	0	0	0
STD_00000471_4jrsebKRjV7X	0	0	0	0	0	0
STD_00000475_IyWFAEBspYzn	0	0	0	0	1	1
STD_00000496_LdOyboOTh1NI	0	0	0	0	0	0
STD_00000582_as^cC7^XgJeb	0	0	0	0	0	0
STD_00000608_v0OFzW2Pp1mJ	0	0	0	0	2	2
STD_00000691_MVWE0nMQcYJM	0	0	0	0	0	0
STD_00000725_7CQOHsEPX3Tn	0	0	0	0	0	0
STD_00000738_Nsl6f8JyjHbu	0	0	0	0	0	0
STD_00000745_BpJp6nKt20Es	2	2	0	0	9	9
STD_00000766_L8l7s34eG3Jl	8	9	2	8	5	9
STD_00000780_xlLCTYkt23YP	0	0	0	0	0	0
STD_00000810_y8Wt4s3xH8rR	0	0	0	0	0	0
STD_00000879_jtYKGkzte6I9	0	0	0	0	7	7
STD_00000882_S^HPJMMm9^Nd	0	0	0	0	0	0
STD_00000884_+ZNxtLEEwPw2	0	0	0	4	9	9
STD_00000946_jiuS5PDw+pKp	0	0	0	0	0	0
STD_00000953_BXt9UgMX2Mma	0	0	0	0	0	0
STD_00000995_spUEb91WGmpo	0	0	0	0	3	3
STD_00001002_nMKmuv8p5HDP	0	0	0	0	0	0
STD_00001015_ur+zTLr32zBO	0	0	0	0	0	0
STD_00001056_HcDgVnBmgIi4	5	8	0	0	4	8
STD_00001107_ObRj4nP482fN	0	0	0	0	0	0
STD_00001178_tthK^Gbg8Je1	4	3	0	5	0	5
STD_00001276_9aMjLwKJ^7Kb	0	0	0	0	5	5
STD_00001298_97ajx6oJ5p5g	0	0	0	0	0	0
STD_00001315_OyLerCMwPykX	0	0	0	0	0	0
STD_00001339_uZ2tPrQKuKxL	0	0	0	0	0	0
STD_00001345_8n5UYbtZYNKF	0	0	0	0	0	0
STD_00001358_gEUvlilRjYGy	0	0	0	0	0	0
STD_00001394_Wi+BC09u0dQS	0	0	0	2	0	2
STD_00001434_ALIQ0SMHxP1k	0	0	0	0	0	0
STD_00001482_e05BoYCPov9L	0	0	0	0	0	0
STD_00001509_zQ4rbzWaLku8	0	0	0	0	4	4
STD_00001518_Vb3azG3pakKD	0	0	0	0	5	5
STD_00001531_w76Tn0ynpLOe	0	0	0	0	4	4
STD_00001542_nl7bIQneiYAx	0	7	0	6	6	7
STD_00001556_778UYHDyRtc^	5	0	0	0	0	5
STD_00001576_nl7bIQneiYAx	5	9	0	9	4	9
STD_00001634_2WxjcUldANR^	0	0	0	0	0	0
STD_00001678_srxvEtOHqbKy	4	9	0	0	0	9
STD_00006202_kg7Aq+FGsxBW	8	9	0	0	0	9
STD_00010114_EwG+f0z5YUTB	0	0	9	4	9	9
STD_00010157_FeGCaNJkRPsG	0	9	0	0	4	9
STD_00010270_eT1fwbuwtwid	0	0	9	9	4	9
STD_00010305_HO^qQ^93Nzxj	0	0	1	9	4	9
STD_00010462_KQ50q+eFSY7d	0	0	9	9	0	9
STD_00010471_KQ50q+eFSY7d	0	0	8	9	1	9
STD_00010888_cZJgaS51wldX	3	9	0	3	9	9
STD_00010896_TXGHCyfiqcsq	0	0	0	0	5	5
STD_00011046_YShUDxCDQ^m0	4	0	0	4	5	5
STD_00011063_8UgL^uj3o1dW	0	0	0	2	9	9
STD_00011764_vUa1hHh6J9hz	4	7	0	0	0	7
STD_00011865_Om1oMlLBW57b	0	0	0	0	9	9
STD_00013617_C154xGXM3X4r	0	9	0	0	0	9

[truncated: 4 more sheets: RT4_w_AI, RT5_wo_AI, RT5_w_AI, AI_standalone]
