# Supplementary material for: Development and evaluation of a deep learning-assisted diagnostic support system for radiographer preliminary clinical evaluation of intracranial hemorrhage
Source: PeerJ. 2026 Jun 17;14:e21414. doi: 10.7717/peerj.21414 (PMC13282943; doi:10.7717/peerj.21414)
Supplement: Supplemental Information 3 [file peerj-14-21414-s003.xlsx]

## Sheet: ground_truth
Patient ID	KVP	Slice Thickness	Tube current	Manufacturer
1	120	5	220	TOSHIBA
2	120	6	338	SIEMENS
3	120	6	470	SIEMENS
4	120	5	300	TOSHIBA
5	120	5	150	GE MEDICAL SYSTEMS
6	120	5	310	TOSHIBA
7	120	5	302	TOSHIBA
8	120	5	339	TOSHIBA
9	120	6	338	SIEMENS
10	120	5	248	GE MEDICAL SYSTEMS
11	140	5	485	GE MEDICAL SYSTEMS
12	120	5	236	TOSHIBA
13	120	5	120	TOSHIBA
14	120	5.15625	192	GE MEDICAL SYSTEMS
15	120	6	470	SIEMENS
16	120	5	166	TOSHIBA
17	120	5	409	GE MEDICAL SYSTEMS
18	120	5	178	GE MEDICAL SYSTEMS
19	120	5	288	TOSHIBA
20	120	6	338	SIEMENS
21	120	5	300	TOSHIBA
22	120	5	229	TOSHIBA
23	120	4.98047	249	GE MEDICAL SYSTEMS
24	120	5	156	TOSHIBA
25	120	5	225	TOSHIBA
26	120	5	201	TOSHIBA
27	120	5	210	TOSHIBA
28	120	5	227	TOSHIBA
29	120	5	140	TOSHIBA
30	120	5.15625	422	GE MEDICAL SYSTEMS
31	120	5	200	TOSHIBA
32	120	5	199	TOSHIBA
33	120	5	295	TOSHIBA
34	120	5	268	GE MEDICAL SYSTEMS
35	120	5	280	TOSHIBA
36	120	5	307	TOSHIBA
37	120	5	348	TOSHIBA
38	120	6	470	SIEMENS
39	120	5	163	TOSHIBA
40	120	5.15625	191	GE MEDICAL SYSTEMS
41	120	6	338	SIEMENS
42	120	5	192	TOSHIBA
43	120	5.15625	499	GE MEDICAL SYSTEMS
44	120	5	380	TOSHIBA
45	120	5	150	GE MEDICAL SYSTEMS
46	120	5	443	TOSHIBA
47	120	5	354	TOSHIBA
48	120	5	174	TOSHIBA
49	120	5	204	TOSHIBA
50	120	5	311	TOSHIBA
51	120	5	462	TOSHIBA
52	120	5	140	TOSHIBA
53	120	5	197	GE MEDICAL SYSTEMS
54	120	5	209	TOSHIBA
55	120	5	192	TOSHIBA
56	120	3	NOT_FOUND	Siemens Healthineers
57	120	5	366	TOSHIBA
58	120	6	338	SIEMENS
59	120	5	348	TOSHIBA
60	120	5	254	TOSHIBA
61	120	5	349	TOSHIBA
62	120	5	237	TOSHIBA
63	120	5	195	TOSHIBA
64	120	5	207	TOSHIBA
65	120	5	349	GE MEDICAL SYSTEMS
66	120	5	235	TOSHIBA
67	120	5	295	TOSHIBA
68	120	5	159	TOSHIBA
69	120	6	470	SIEMENS
70	120	5	217	TOSHIBA
71	120	5	380	TOSHIBA
72	120	5	136	TOSHIBA
73	120	5	197	GE MEDICAL SYSTEMS
74	120	5	165	TOSHIBA
75	120	5	255	TOSHIBA
76	120	5	444	TOSHIBA
77	120	5	307	GE MEDICAL SYSTEMS
78	120	6	470	SIEMENS
79	120	5	200	GE MEDICAL SYSTEMS
80	120	5	137	TOSHIBA
81	120	5.15625	174	GE MEDICAL SYSTEMS
82	120	6	338	SIEMENS
83	120	5.15625	312	GE MEDICAL SYSTEMS
84	120	6	338	SIEMENS
85	120	6	338	SIEMENS
86	120	4	336	Siemens Healthineers
87	120	6	338	SIEMENS
88	120	4	200	TOSHIBA
89	120	4	200	TOSHIBA
90	120	4	400	TOSHIBA
91	120	4	200	TOSHIBA
92	120	4	232	TOSHIBA
93	120	4	51	TOSHIBA
94	120	4	300	TOSHIBA
95	120	4	200	TOSHIBA
96	120	3	200	TOSHIBA
97	120	3	300	TOSHIBA
98	120	5	232	GE MEDICAL SYSTEMS
99	120	5	303	GE MEDICAL SYSTEMS
100	120	5	101	GE MEDICAL SYSTEMS
